# Supplementary material for: MicroRNA retrocopies generated via L1-mediated retrotransposition in placental mammals help to reveal how their parental genes were transcribed
Source: Sci Rep. 2020 Nov 26;10:20612. doi: 10.1038/s41598-020-77381-8 (PMC7692494; doi:10.1038/s41598-020-77381-8)
Supplement: Supplementary file 2 — Supplementary Tables. [file 41598_2020_77381_MOESM2_ESM.xlsx]

## Sheet: Table S1
Table S1. Genome assemblies used for 45 mammalian species in this study.
Superorder	Abbreviated name used in this study	Common name	Scientific name	Genome assembly	NCBI accessions1
Euarchontoglires	Human	Human	Homo sapiens	GRCh38.p11	GCF_000001405.37
	Marmoset	White-tufted-ear marmoset	Callithrix jacchus	Callithrix jacchus-3.2	GCF_000004665.1
	Tarsier	Philippine tarsier	Carlito syrichta	Tarsius_syrichta-2.0.1	GCF_000164805.1
	Bushbaby	Small-eared galago	Otolemur garnettii	OtoGar3	GCF_000181295.1
	Aye-aye	Aye-aye	Daubentonia madagascariensis	DauMad_v1_BIUU	GCA_004027145.1
	M_Lemur	Gray mouse lemur	Microcebus murinus	Mmur_3.0	GCF_000165445.2
	Sifaka	Coquerel’s sifaka	Propithecus coquereli	Pcoq_1.0	GCF_000956105.1
	F_Lemur	Sunda flying lemur	Galeopterus variegatus	G_variegatus-3.0.2	GCF_000696425.1
	Treeshrew	Chinese tree shrew	Tupaia chinensis	TupChi_1.0	GCF_000334495.1
	Rabbit	Rabbit	Oryctolagus cuniculus	OryCun2.0	GCF_000003625.3
	Pika	American pika	Ochotona princeps	OchPri3.0	GCF_000292845.1
	Guinea_Pig	Domestic guinea pig	Cavia porcellus	Cavpor3.0	GCF_000151735.1
	Mouse	Horse mouse	Mus musculus	GRCm38.p6	GCF_000001635.26
	Rat	Norway rat	Rattus norvegicus	Rnor_6.0	GCF_000001895.5
	Beaver	American beaver	Castor canadensis	C.can genome v1.0	GCF_001984765.1
Laurasiatheria	Hedgehog	Western European hedgehog	Erinaceus europaeus	EriEur2.0	GCF_000296755.1
	Mole	Star-nosed mole	Condylura cristata	ConCri1.0	GCF_000260355.1
	Pangolin	Chinese pangolin	Manis pentadactyla	M_pentadactyla-1.1.1	GCA_000738955.1
	Cat	Domestic cat	Felis catus	Felis_catus_9.0	GCF_000181335.3
	Dog	Dog	Canis lupus familiaris	CanFam3.1	GCF_000002285.3
	G_Panda	Giant panda	Ailuropoda melanoleuca	AilMel_1.0	GCF_000004335.2
	Bear	Polar bear	Ursus maritimus	UrsMar_1.0	GCF_000687225.1
	Seal	Hawaiian monk seal	Neomonachus schauinslandi	ASM220157v1	GCF_002201575.1
	Walrus	Walrus	Odobenus rosmarus	Oros_1.0	GCF_000321225.1
	L_Panda	Lesser panda	Ailurus fulgens styani	ASM200746v1	GCA_002007465.1
	Otter	Sea otter	Enhydra lutris kenyoni	ASM228890v2	GCF_002288905.1
	Bat	Big brown bat	Eptesicus fuscus	EptFus1.0	GCF_000308155.1
	Horse	Horse	Equus caballus	EquCab3.0	GCF_002863925.1
	Pig	Pig	Sus scrofa	Sscrofa11.1	GCF_000003025.6
	Cattle	Cattle	Bos taurus	ARS-UCD1.2	GCF_002263795.1
	Whale	Minke whale	Balaenoptera acutorostrata scammoni	BalAcu1.0	GCF_000493695.1
	Dolphin	Bottlenose dolphin	Tursiops truncatus	NIST Tur_tru v1	GCF_001922835.1
Afrotheria	Elephant	African savanna elephant	Loxodonta africana	Loxafr3.0	GCF_000001905.1
	Manatee	West Indian manatee	Trichechus manatus latirostris	TriManLat1.0	GCF_000243295.1
	Aardvark	Aardvark	Orycteropus afer	OryAfe1.0	GCF_000298275.1
	Hyrax	Rock hyrax	Procavia capensis	Pcap_2.0	GCA_000152225.2
	Tenrec	Small Madagascar hedgehog	Echinops telfairi	EchTel2.0	GCF_000313985.1
	E_Shrew	Cape elephant shrew	Elephantulus edwardii	EleEdw1.0	GCF_000299155.1
Xenarthra	Armadillo	Nine-banded armadillo	Dasypus novemcinctus	Dasnov3.0	GCF_000208655.1
	Sloth	Hoffmann’s two-toed sloth	Choloepus hoffmanni	C_hoffmanni-2.0.1	GCA_000164785.2
Marsupialia	Koala	Koala	Phascolarctos cinereus	phaCin_unsw_v4.1	GCF_002099425.1
	T_Devil	Tasmanian Devil	Sarcophilus harrisii	Devil_ref v7.0	GCF_000189315.1
	Opossum	Gray short-tailed opossum	Monodelphis domestica	MonDom5	GCF_000002295.2
	Wallaby	Tammar wallaby	Notamacropus eugenii	Meug_1.1	GCA_000004035.1
Monotremata	Platypus	Platypus	Ornithorhynchus anatinus	Ornithorhynchus_anatinus-5.0.1	GCF_000002275.2
1 The NCBI RefSeq assemblies (accession prefix in GCF) were primarily used if available; Otherwise, the GenBank assemblies (accession prefix in GCA) were used instead.

## Sheet: Table S2
Table S2. The genomic information for each identified retrocopy and independent transposable element insertion.
Retrotransposition events			Genomic information of the inserted sequences								Genomic information of the flanking genes or the host genes
Site1	Inserted Sequence		Sequence ID	Start	End	Strand	Length	Additional notes	Localization2		Gene Name	Start	End	Strand	Gene Name	Start	End	Strand
T1S1	T1S1-Human		NC_000016.10	19819061	19819731	Plus	670	AluSx1 interruption	Intronic, within IQCK		IQCK	19716456	19858467	Plus
	T1S1-Tarsier		NW_007039977.1	306905	308114	Plus	1209	Multilple Alu interruptions	Intronic, within IQCK		IQCK	212904	346960	Plus
	T1S1-Aye-aye		PVJZ01000421.1	282436	282874	Plus	438
	T1S1-F_Lemur		NW_007728509.1	60748	61184	Plus	436		Intronic, within IQCK		IQCK	24841	103874	Plus
	T1S1-Treeshrew		NW_006159657.1	9379230	9379649	Plus	419		Intronic, within IQCK		IQCK	9288311	9418652	Plus
	T1S1-Otter		NW_019154129.1	709598	709555	Minus	43	Partial E1 only	Intronic, within IQCK		IQCK	794230	671657	Minus
	T1S1-L_Panda		LNAC01000248.1	655814	655768	Minus	46	Partial E1 only
	T1S1-G_Panda		NW_003218698.1	274045	274088	Plus	43	Partial E1 only	Intronic, within IQCK		IQCK	194236	312099	Plus
	T1S1-Bear		NW_007907151.1	17133130	17133173	Plus	43	Partial E1 only	Intronic, within IQCK		IQCK	17052835	17171637	Plus
	T1S1-Seal		NW_018734375.1	15284801	15284844	Plus	43	Partial E1 only	Intronic, within IQCK		IQCK	15194893	15325618	Plus
	T1S1-Walrus		NW_004450743.1	566455	566412	Minus	43	Partial E1 only	Intronic, within IQCK		IQCK	547085	651201	Minus
	T1S1-Cat		NC_018738.3	29073546	29073504	Minus	42	Partial E1 only	Intronic, within IQCK		IQCK	29034140	29160074	Minus
	T1S1-Pangolin		JPTV01064169.1	7963	7541	Minus	422
	T1S1-Horse		NC_009156.3	28539600	28539172	Minus	428		Intronic, within IQCK		IQCK	28502230	28620363	Minus
	T1S1-Pig		NC_010445.4	25928012	25927126	Minus	886	Multiple TE interruptions	Intronic, within IQCK		IQCK	25897287	26022123	Minus
	T1S1-Cattle		NC_037352.1	17429095	17429984	Plus	889	Multiple TE interruptions	Intronic, within IQCK		IQCK	17314228	17475638	Plus
	T1S1-Whale		NW_006729345.1	668967	668314	Minus	653	DNA transposon interruption	Intronic, within IQCK		IQCK	609705	752312	Minus
	T1S1-Dolphin		NW_017844586.1	1670027	1670671	Plus	644	DNA transposon interruption	Intronic, within IQCK		IQCK	1590215	1712003	Plus
	T1S1-Hedgehog		NW_006803978.1	3291753	3292137	Plus	384		Intronic, within IQCK		IQCK	3206559	3341630	Plus
	T1S1-Mole		NW_004567133.1	10628353	10628068	Minus	285	Long deletion	Intronic, within IQCK		IQCK	10618002	10690699	Minus
T1S2	T1S2-Otter		NW_019154123.1	24671455	24670987	Minus	468		Intergenic, between SEMA5B and DIRC2		SEMA5B	24690747	24707990	Minus	DIRC2(SLC49A4)	24590334	24659772	Plus
	T1S2-L_Panda		LNAC01001216.1	262637	262170	Minus	467
	T1S2-G_Panda		NW_003217875.1	908323	908779	Plus	456		Intergenic, between SEMA5B and DIRC2		SEMA5B	774888	889836	Plus	DIRC2(SLC49A4)	919581	985409	Minus
	T1S2-Bear		NW_007907302.1	2536342	2536798	Plus	456		Intergenic, between SEMA5B and DIRC2		SEMA5B	2480911	2517889	Plus	DIRC2(SLC49A4)	2548304	2615344	Minus
	T1S2-Seal		NW_018734347.1	21399707	21400390	Plus	683	SINE interruption	Intergenic, between SEMA5B and DIRC2		SEMA5B	21341403	21380695	Plus	DIRC2(SLC49A4)	21411708	21483826	Minus
	T1S2-Walrus		NW_004450267.1	8806132	8806597	Plus	465		Intergenic, between SEMA5B and DIRC2		SEMA5B	8747805	8787835	Plus	DIRC2(SLC49A4)	8817659	8886101	Minus
	T1S2-Dog		NC_006615.3	25953212	25952759	Minus	453		Intergenic, between SEMA5B and DIRC2		SEMA5B	25971178	26041842	Minus	DIRC2(SLC49A4)	25869848	25945328	Plus
	T1S2-Cat		NC_018731.3	68623297	68622757	Minus	540	SINE interruption	Intergenic, between SEMA5B and DIRC2		SEMA5B	68642295	68760497	Minus	DIRC2(SLC49A4)	68532077	68611634	Plus
	T1S2-Pangolin		JPTV01063838.1	3536	4012	Plus	476
	T1S2-Bat		NW_007370771.1	3601447	3601905	Plus	458		Intergenic, between SEMA5B and DIRC2		SEMA5B	3459908	3586155	Plus	DIRC2(SLC49A4)	3614336	3684368	Minus
	T1S2-Horse		NC_009162.3	39207587	39208029	Plus	442		Intronic (in the opposite strand), within DIRC2						DIRC2(SLC49A4)	39204015	39282564	Minus
	T1S2-Pig		NC_010455.5	137626968	137627698	Plus	730	Multiple SINE interruptions	Intergenic, between SEMA5B and DIRC2		SEMA5B	137443982	137586962	Plus	DIRC2(SLC49A4)	137633471	137739114	Minus
	T1S2-Cattle		NC_037328.1	67225223	67224768	Minus	455		Intergenic, between SEMA5B and DIRC2		SEMA5B	67238794	67362783	Minus	DIRC2(SLC49A4)	67121600	67210224	Plus
	T1S2-Whale		NW_006726209.1	900741	900286	Minus	455		Intronic (in the opposite strand), within DIRC2						DIRC2(SLC49A4)	778596	908572	Plus
	T1S2-Dolphin		NW_017844625.1	63484685	63484235	Minus	450		Intergenic, between SEMA5B and DIRC2		SEMA5B	63502090	63536753	Minus	DIRC2(SLC49A4)	63387009	63482183	Plus
	T1S2-Mole		NW_004567104.1	32719113	32719546	Plus	433		Intergenic, between SEMA5B and DIRC2		SEMA5B	32600122	32705404	Plus	DIRC2(SLC49A4)	32731484	32789445	Minus
T1S3	T1S3-Otter		NW_019154113.1	17630452	17630939	Plus	487		Intronic (in the opposite strand), within IDH2		IDH2	17618634	17636017	Minus
	T1S3-L_Panda		LNAC01000326.1	1952515	1952991	Plus	476
	T1S3-G_Panda		NW_003217650.1	46845	47321	Plus	476		Intronic (in the opposite strand), within IDH2		IDH2	36338	52585	Minus
	T1S3-Bear		NW_007907086.1	2613488	2613963	Plus	475		Intergenic, between IDH2 and LOC103660191		IDH2	2604083	2610185	Minus	LOC103660191	2618930	2627039	Plus
	T1S3-Seal		NW_018734280.1	23265082	23265568	Plus	486		Intronic (in the opposite strand), within IDH2		IDH2	23254122	23270367	Minus
	T1S3-Walrus		NW_004450348.1	1811623	1811119	Minus	504		Intronic (in the opposite strand), within IDH2		IDH2	1806179	1823552	Plus
	T1S3-Dog		NC_006585.3	53081202	53081868	Plus	666	SINE interruption	Intergenic, between IDH2 and SEMA4B		IDH2	53070462	53077566	Minus	SEMA4B	53159233	53184102	Plus
	T1S3-Cat		NC_018728.3	5776693	5776314	Minus	379		Intronic (in the opposite strand), within IDH2		IDH2	5770852	5787505	Plus
	T1S3-Pangolin		JPTV01071301.1	4654	4124	Minus	530
	T1S3-Horse		NC_009144.3	94166064	94165602	Minus	462		Intronic (in the opposite strand), within IDH2		IDH2	94160874	94176137	Plus
	T1S3-Pig		NC_010449.5	55668427	55669054	Plus	627	SINE interruption	Intronic (in the opposite strand), within IDH2		IDH2	55654298	55675571	Minus
	T1S3-Cattle		NC_037348.1	21488042	21489126	Plus	1084	SINE/LINE interruptions	Intronic (in the opposite strand), within IDH2		IDH2	21478221	21494525	Minus
	T1S3-Whale		NW_006732900.1	5311352	5310631	Minus	721	Unknown fragment interruption	Intronic (in the opposite strand), within IDH2		IDH2	5304291	5323240	Plus
	T1S3-Dolphin		NW_017843947.1	9174956	9174229	Minus	727	Unknown fragment interruption	Intronic (in the opposite strand), within IDH2		IDH2	9169565	9186729	Plus
T1S4	T1S4-Bat		NW_007370688.1	7208175	7207775	Minus	400		Intronic, within CCDC150		CCDC150	7182889	7225949	Minus
T2S1	T2S1-Otter		NW_019154137.1	12355832	12355484	Minus	348		Intergenic, between APLN and XPNPEP2		APLN	12341070	12350589	Minus	XPNPEP2	12425835	12451729	Plus
	T2S1-L_Panda		LNAC01000249.1	842984	842657	Minus	327
	T2S1-G_Panda		NW_003217560.1	1574741	1575070	Plus	329		Intergenic, between APLN and XPNPEP2		APLN	1579018	1588696	Plus	XPNPEP2	1477561	1506031	Minus
	T2S1-Bear		NW_007907145.1	362310	361974	Minus	336		Intergenic, between APLN and XPNPEP2		APLN	348462	351282	Minus	XPNPEP2	432764	454510	Plus
	T2S1-Seal		NW_018726553.1	1761043	1761374	Plus	331		Intergenic, between APLN and XPNPEP2		APLN	1766078	1772608	Plus	XPNPEP2	1668363	1693657	Minus
	T2S1-Walrus		NW_004450376.1	698879	698549	Minus	330		Intergenic, between APLN and XPNPEP2		APLN	687236	693750	Minus	XPNPEP2	764139	789732	Plus
	T2S1-Dog		NC_006621.3	100878108	100877777	Minus	331		Intergenic, between APLN and XPNPEP2		APLN	100863360	100873105	Minus	XPNPEP2	100951679	100979666	Plus
	T2S1-Cat		NC_018741.3	109210863	109210313	Minus	550	SINE interruption	Intergenic, between APLN and XPNPEP2		APLN	109195678	109205006	Minus	XPNPEP2	109281773	109308423	Plus
T2S2	T2S2-Cattle		NC_037346.1	32693558	32693856	Plus	298		Intergenic, between HS3ST3B1 and PMP22		HS3ST3B1	32225404	32265270	Plus	PMP22	32755620	32784018	Minus
	T2S2-Whale		NW_006726021.1	436737	437052	Plus	315		Intergenic, near PMP22						PMP22	512948	541251	Minus
	T2S2-Dolphin		NW_017843806.1	5199237	5199551	Plus	314		Intergenic, between HS3ST3B1 and PMP22		HS3ST3B1	4742098	4746017	Plus	PMP22	5254726	5283492	Minus
T2S3	T2S3-Horse		NC_009163.3	15126425	15126095	Minus	330		Intergenic, between CD83 and JARID2		CD83	14182259	14200426	Plus	JARID2	15142623	15396784	Plus
T2S4	T2S4-Otter		NW_019154117.1	11750193	11749651	Minus	542	SINE interruption	Intronic, within TRPM3		TRPM3	11659773	12146691	Minus
	T2S4-L_Panda
	T2S4-G_Panda		NW_003217349.1	1459080	1458751	Minus	329		Intronic, within TRPM3		TRPM3	1366010	2133792	Minus
	T2S4-Bear		NW_007907118.1	12147181	12146852	Minus	329		Intronic, within TRPM3		TRPM3	12056826	12302585	Minus
	T2S4-Seal		NW_018734353.1	3890539	3890870	Plus	331		Intronic, within TRPM3		TRPM3	3167094	3982694	Plus
	T2S4-Walrus		NW_004450334.1	2496101	2495770	Minus	331		Intronic, within TRPM3		TRPM3	2392025	3223259	Minus
	T2S4-Dog		NC_006583.3	86920437	86920790	Plus	353		Intronic, within TRPM3		TRPM3	86525054	87023561	Plus
	T2S4-Cat		NC_018735.3	13079292	13078961	Minus	331		Intronic, within TRPM3		TRPM3	12980771	13786783	Minus
T2S5	T2S5-Human		NC_000006.12	154542798	154542479	Minus	319		Intergenic, between CNKSR3 and SCAF8		CNKSR3	154387515	154510685	Minus	SCAF8	154733378	154834244	Plus
T2S6	T2S6-F_Lemur		NW_007726654.1	301781	302177	Plus	396		Intronic (in the opposite strand), within MOB3B		MOB3B	213749	341633	Minus
T2S7	T2S7-Bat		NW_007370657.1	14587309	14587643	Plus	334		Intergenic		PKDCC	14303800	14313511	Minus	SLC8A1	15181239	15503886	Plus
T2S8	T2S8-Bat		NW_007370670.1	20766960	20765975	Minus	985	Unknown insertions	Intergenic		RSPO2	20539319	20686550	Plus	ANGPT1	20971971	21216656	Plus
498-S1	498-S1-Human		NC_000023.11	41275518	41275414	Minus	104		Intergenic		USP9X	41085420	41236579	Plus	DDX3X	41333308	41364472	Plus
	498-S1-Marmoset		NC_013918.1	40166989	40166850	Minus	139		Intergenic		USP9X	39980502	40137332	Plus	DDX3X	40214144	40230614	Plus
	498-S1-Tarsier		NW_007252356.1	417577	417651	Plus	74	Alu interruption	Intergenic						DDX3X	353579	369241	Minus
498-S2	498-S2-Tarsier		NW_007258211.1	441480	441353	Minus	127		Intergenic, near TSN		TSN	389447	401152	Plus
498-S3	498-S3-Aye-aye		PVJZ01001006.1	386235	386309	Plus	74		Intergenic
	498-S3-M_Lemur		NW_017963766.1	4148594	4148664	Plus	70		Intergenic
	498-S3-Sifaka		NW_012155284.1	14194917	14194846	Minus	71		Intronic, within ERBIN		ERBIN	14106140	14264160	Minus
498-S4	498-S4-F_Lemur		NW_007728349.1	39595	39508	Minus	87		Intronic (in the opposite strand), within NVL		NVL	29249	138432	Plus
373-S1	373-S1-Marmoset		NC_013903.1	71165263	71165324	Plus	61		Intronic, within FAM185A		FAM185A	71139840	71213916	Plus
373-S2	373-S2-Marmoset		NC_013903.1	120023457	120023518	Plus	61		Intergenic, between GRM8 and POT1		GRM8	118884780	119725085	Plus	POT1	121291684	121421785	Plus
1Two kinds of independent insertions by the DNA transposon (DI) and SINE (ISI) that occurred at the same site of retrotransposition reported in this study were also listed.
2GenBank assemblies without annotations were left in blank.

## Sheet: Table S3
Table S3. The microRNA expression validation results
Datasets						Expression1
SRA Studies	Organisms	SRA Runs	Library Names or Cell Lines	Description		mir-302a	MIR302CHG retrocopies	mir-498	mir-498 retrocopies
SRP058821	Homo sapiens	SRR2044306	Preeclamsia (PE) Placenta_1 CB_1006	Preeclamsia (PE) Placenta_1 CB_1006		-	-	+	-
		SRR2044309	Preeclamsia (PE) Placenta_2 CB_1007	Preeclamsia (PE) Placenta_2 CB_1007		-	-	+	-
		SRR2044311	Preeclamsia (PE) Placenta_3 CB_1010	Preeclamsia (PE) Placenta_3 CB_1010		-	-	+	-
		SRR2044313	Preeclamsia (PE) Placenta_4 CB_1011	Preeclamsia (PE) Placenta_4 CB_1011		-	-	+	-
		SRR2044314	Preeclamsia (PE) Placenta_5 CB_1012	Preeclamsia (PE) Placenta_5 CB_1012		-	-	+	-
		SRR2044315	Preeclamsia (PE) Placenta_6 CB_18	Preeclamsia (PE) Placenta_6 CB_18		-	-	+	-
		SRR2044316	Preeclamsia (PE) Placenta_7 CB_1030	Preeclamsia (PE) Placenta_7 CB_1030		-	-	+	-
		SRR2044317	Control Placenta_1 CB_1019	Control Placenta_1 CB_1019		-	-	+	-
		SRR2044318	Control Placenta_3 CB_1023	Control Placenta_3 CB_1023		-	-	+	-
		SRR2044319	Control Placenta_4 CB_1025	Control Placenta_4 CB_1025		-	-	+	-
		SRR2044608	Control Placenta_5 CB_1027	Control Placenta_5 CB_1027		-	-	+	-
		SRR2044610	Control Placenta_6 CB_1029	Control Placenta_6 CB_1029		-	-	+	-
		SRR2044611	Control Placenta_7 CB_1032	Control Placenta_7 CB_1032		-	-	+	-
		SRR2044658	Control Placenta_2 CB_1021	Control Placenta_2 CB_1021		-	-	+	-
SRP049050	Homo sapiens	SRR1616134	HS401	Embryonic stem cell line		+	-	+	-
		SRR1616135	HS181	Embryonic stem cell line		+	-	+	-
		SRR1616136	HFF-1	Foreskin fibroblast line		-	-	-	-
SRP157882	Bos taurus	SRR7691606	wild-type	CONTROL, fetal placenta		-	-	-	-
		SRR7691607	wild-type	CONTROL, fetal placenta		-	-	-	-
		SRR7691608	MIMT1Del/WT	CASE, fetal placenta		-	-	-	-
		SRR7691609	MIMT1Del/WT	CASE, fetal placenta		-	-	-	-
		SRR7691610	MIMT1Del/WT	CASE, fetal placenta		-	-	-	-
		SRR7691611	wild-type	CONTROL, fetal placenta		-	-	-	-
		SRR7691612	wild-type	CONTROL, fetal placenta		-	-	-	-
		SRR7691613	wild-type	CONTROL, fetal placenta		-	-	-	-
		SRR7691614	wild-type	CONTROL, fetal placenta		-	-	-	-
		SRR7691615	MIMT1Del/WT	CASE, fetal placenta		-	-	-	-
		SRR7691616	MIMT1Del/WT	CASE, fetal placenta		-	-	-	-
		SRR7691617	wild-type	CONTROL, fetal placenta		-	-	-	-
		SRR7691618	wild-type	CONTROL, maternal placenta		-	-	-	-
		SRR7691619	wild-type	CONTROL, maternal placenta		-	-	-	-
		SRR7691620	MIMT1Del/WT	CASE, maternal placenta		-	-	-	-
		SRR7691621	MIMT1Del/WT	CASE, maternal placenta		-	-	-	-
		SRR7691622	MIMT1Del/WT	CASE, maternal placenta		-	-	-	-
		SRR7691623	wild-type	CONTROL, maternal placenta		-	-	-	-
		SRR7691624	wild-type	CONTROL, maternal placenta		-	-	-	-
		SRR7691625	wild-type	CONTROL, maternal placenta		-	-	-	-
		SRR7691626	wild-type	CONTROL, maternal placenta		-	-	-	-
		SRR7691627	MIMT1Del/WT	CASE, maternal placenta		-	-	-	-
		SRR7691628	MIMT1Del/WT	CASE, maternal placenta		-	-	-	-
		SRR7691629	wild-type	CONTROL, maternal placenta		-	-	-	-
ERP006199	Sus scrofa	ERR553450	iPS-g	stem cell		+	-	-	-
		ERR553451	iPS-j	stem cell		+	-	-	-
		ERR553452	iPS-w	stem cell		+	-	-	-
		ERR553453	PEF	somatic cell		-	-	-	-
1 Only the reads longer than 15 bp in length after adapter trimming were kept. A target sequence was regarded as expressed (positive) if mapped by at least one read.
The mir-302a and mir-498 show their typical tissue-specific expression in only the embryonic stem cells (ESCs), and in both ESCs and placental cells but induced pluripotent stem cells (iPS), respectively.
No reads were mapped onto the investigated retrocopies.

## Sheet: Table S4
Table S4. Conservation estimation of the microRNA precursor homologous regions in retrocopies
Regions from MIR302CHG retrocpies				Regions from mir-498 retrocopies				Regions from Marmoset mir-373 retrocopies				Estimation of the expected substitution frequency
Retrocopies	Substituted (x) / total nucleotides (N)	p-value3		Retrocopies	Substituted/total nucleotides	p-value3		Retrocopies	Substituted/total nucleotides	p-value3		Retrotransposition events	Possible time period of occurrence	The upper bound of the expected substitution frequency (K)1	The upper bound of the expected observed substitution frequency (D)2
T1S1-Human	1/12	0.2739		498-S1-Human	5/61	0.09715		373-S1	13/60	0.9987		T1S1	105 ~ 96 Mya	0.2331	0.200355
T1S1-Tarsier	19/57	0.9942		498-S1-Marmoset	8/60	0.4661		373-S2	15/60	0.9999		T1S2	96 ~ 89 Mya	0.21312	0.185515
T1S1-Aye-aye	7/65	0.03671		498-S1-Tarsier	11/60	0.8338						T1S3	89 ~ 78 Mya	0.19758	0.173697
T1S1-F_Lemur	8/68	0.05399		498-S2-Tarsier	8/59	0.5988						T1S4	79 Mya ~ present	0.17538	0.156384
T1S1-Treeshrew	13/66	0.546		498-S3-Aye-aye	6/59	0.4259						498-S1	74 ~ 67 Mya	0.16428	0.147533
T1S1-Pangolin	13/68	0.4972		498-S3-M_Lemur	9/58	0.8469						498-S2	67 Mya ~ present	0.14874	0.134919
T1S1-Horse	9/68	0.1018		498-S3-Sifaka	8/59	0.7253						498-S3	59 ~ 55 Mya	0.13098	0.12018
T1S1-Pig	16/68	0.8103		498-S4-F_Lemur	9/64	0.4928						498-S4	76 Mya ~ present	0.16872	0.151089
T1S1-Cattle	15/68	0.7219										373-S1	46 Mya ~ present	0.10212	0.095473
T1S1-Whale	14/68	0.6153										373-S2	46 Mya ~ present	0.10212	0.095473
T1S1-Dolphin	14/68	0.6153										1Calculated using the average mammalian genome mutation rate, 2.2 x 10-9 per base pair per year.
T1S1-Hedgehog	13/68	0.4972										2Transformed based on the JC69 model: K = -(3/4)ln(1-4D/3).
T1S2-Otter	14/68	0.7288
T1S2-L_Panda	13/68	0.6202
T1S2-G_Panda	15/68	0.8178
T1S2-Bear	14/68	0.7288
T1S2-Seal	14/68	0.7288
T1S2-Walrus	13/68	0.6202
T1S2-Dog	16/68	0.885
T1S2-Cat	12/58	0.7293
T1S2-Pangolin	18/67	0.9671
T1S2-Bat	19/68	0.9801
T1S2-Horse	10/61	0.4068
T1S2-Pig	11/67	0.397
T1S2-Cattle	12/64	0.5925
T1S2-Whale	16/68	0.885
T1S2-Dolphin	11/68	0.3752
T1S2-Mole	19/67	0.9831
T1S3-Otter	17/67	0.9656
T1S3-L_Panda	12/67	0.6218
T1S3-G_Panda	13/67	0.7333
T1S3-Bear	13/67	0.7333
T1S3-Seal	11/67	0.4965
T1S3-Walrus	10/67	0.3687
T1S3-Dog	12/67	0.6218
T1S3-Cat	17/67	0.9656
T1S3-Pangolin	5/34	0.4467
T1S3-Horse	10/68	0.3483
T1S3-Pig	8/68	0.143
T1S3-Cattle	10/68	0.3483
T1S3-Whale	4/68	0.005038
T1S3-Dolphin	3/68	0.001349
T1S4-Bat	7/41	0.6936
3 The binomial probability of finding the actual observed substitution number (or less) between the certain retrocopy and its possible ancestral precursor under the null hypothesis that the substitutions were neutrally accumulated.
The significance threshold depends on the number of examined species, i.e., 0.0042 (0.05/12) for T1S1; 0.0031 (0.05/16) for T1S2; 0.0036 (0.05/14) for T1S3; 0.05 for T1S4, 498-S2, and 498-S4; 0.0167 (0.05/3) for 498-S1 and 498-S3.
Only T1S3-Dolphin is significantly conserved.
