# Supplementary material for: MicroRNA retrocopies generated via L1-mediated retrotransposition in placental mammals help to reveal how their parental genes were transcribed
Source: Sci Rep. 2020 Nov 26;10:20612. doi: 10.1038/s41598-020-77381-8 (PMC7692494; doi:10.1038/s41598-020-77381-8)
Supplement: Supplementary file 3 — Supplementary MSA File 1. [file 41598_2020_77381_MOESM3_ESM.fas]

>-------MIRBASE-------
--------------------------------------------------------------------------------------------------------------------------------------------------------------------------------------------------------------------------------------------------------------------------------------------------------------------------------------------------------------------------------------------------------------------------------------------------------------------------------------------------------------------------------------------------------------------------------------------------------------------------------------------------------------------------------------------------------------------------------------------------------------------------------------------------------------------------------------------------------------------------------------------------------------------------------------------------------------------------------------------------------------------------------------------------------------------------------------------------------------------------------------------------------------------------------------------------------------------------------------------------------------------------------------------------------------------------------------------------------------------------------------------------------------------------------------------------------------------------------------------------------------------------------------------------------------------------------------------------------------------------------------------------------------------------------------------------------
>Human-302A-Stemloop
-------------------------------------------------------------------------------------------------------------------------------------------------------------------------------------------------------------------------------------------------------------------------------------------------------------------------------------------------------------------------------------------------------------------------------------------------------------------------------------------------------------------------------------------------------------------------------------------------------------------------------------------------------------------------------------------------------------------------------------------------------------------------------------------------------------CCACCACTTAAACGTGGATGTACTTGCTTTGAAACTAAAGAA-----------------GT--AA----GTGCTTCCATGTTTTGGTGA------TGSG----------------------------------------------------------------------------------------------------------------------------------------------------------------------------------------------------------------------------------------------------------------------------------------------------------------------------------------------------------------------------------------------------------------------------------------------------------------------------------------------------------------------------------------------------------------------------------------------------------------------------------------------------------------------------------------------------------------------------------------------------------------------------------------
>Human-302A-Matures
------------------------------------------------------------------------------------------------------------------------------------------------------------------------------------------------------------------------------------------------------------------------------------------------------------------------------------------------------------------------------------------------------------------------------------------------------------------------------------------------------------------------------------------------------------------------------------------------------------------------------------------------------------------------------------------------------------------------------------------------------------------------------------------------------------------ACUUAAACGUGGAUGUACUUGCU--------------------------------U--AA----GUGCUUCCAUGUUUUGGUGA--------------------------------------------------------------------------------------------------------------------------------------------------------------------------------------------------------------------------------------------------------------------------------------------------------------------------------------------------------------------------------------------------------------------------------------------------------------------------------------------------------------------------------------------------------------------------------------------------------------------------------------------------------------------------------------------------------------------------------------------------------------------------------------------------
>--PARENT_GENES--
--------------------------------------------------------------------------------------------------------------------------------------------------------------------------------------------------------------------------------------------------------------------------------------------------------------------------------------------------------------------------------------------------------------------------------------------------------------------------------------------------------------------------------------------------------------------------------------------------------------------------------------------------------------------------------------------------------------------------------------------------------------------------------------------------------------------------------------------------------------------------------------------------------------------------------------------------------------------------------------------------------------------------------------------------------------------------------------------------------------------------------------------------------------------------------------------------------------------------------------------------------------------------------------------------------------------------------------------------------------------------------------------------------------------------------------------------------------------------------------------------------------------------------------------------------------------------------------------------------------------------------------------------------------------------------------------------------
>----------E302----------
--------------------------------------------------------------------------------------------------------------------------------------------------------------------------------------------------------------------------------------------------------------------------------------------------------------------------------------------------------------------------------------------------------------------------------------------------------------------------------------------------------------------------------------------------------------------------------------------------------------------------------------------------------------------------------------------------------------------------------------------------------------------------------------------------------------------------------------------------------------------------------------------------------------------------------------------------------------------------------------------------------------------------------------------------------------------------------------------------------------------------------------------------------------------------------------------------------------------------------------------------------------------------------------------------------------------------------------------------------------------------------------------------------------------------------------------------------------------------------------------------------------------------------------------------------------------------------------------------------------------------------------------------------------------------------------------------------
>E302(PG)-Human
-------------------------------------------------------------------------------------------------------------------------------------------------------------------------------------------------------------------------------------------------------------------------------------------------------------------------------------------------------------------------------------------------------------------------------------------------------------------------------------------------------------------------------------------------------------------------------------------------------------------------------------------------------------------------------------------------------------------------TTACAGSG-TT----------AAAG----------------GATTCT--AA--------CTT---TTTCC-AAGACTGGGCTCCCCACCACTTAAACGTGGATGTACTTGCTTTGAAACTAAAGAA-----------------GT--AA----GTGCTTCCATGTTTTGGTGA------TGSGTAAGTCTTCCTTTT-ACATTTT------------------------------------------------------------------------------------------------------------------------------------------------------------------------------------------------------------------------------------------------------------------------------------------------------------------------------------------------------------------------------------------------------------------------------------------------------------------------------------------------------------------------------------------------------------------------------------------------------------------------------------------------------------------------------------------------------------------------------------------------------------------
>E302(PG)-Marmoset
-------------------------------------------------------------------------------------------------------------------------------------------------------------------------------------------------------------------------------------------------------------------------------------------------------------------------------------------------------------------------------------------------------------------------------------------------------------------------------------------------------------------------------------------------------------------------------------------------------------------------------------------------------------------------------------------------------------------------TTACAGSG-TT----------AAAG----------------GATTCT--AA--------GTT---TTTCC-AAGACTGGGCTCCCCACCACTTAAACGTGGATGTACTTGCTTTGAAACGAAAGAA-----------------GT--AA----GTGCTTCCATGTTTTGGTGA------TGSGTAAGTCTTCCTTTT-ACATTTT------------------------------------------------------------------------------------------------------------------------------------------------------------------------------------------------------------------------------------------------------------------------------------------------------------------------------------------------------------------------------------------------------------------------------------------------------------------------------------------------------------------------------------------------------------------------------------------------------------------------------------------------------------------------------------------------------------------------------------------------------------------
>E302(PG)-Tarsier
-------------------------------------------------------------------------------------------------------------------------------------------------------------------------------------------------------------------------------------------------------------------------------------------------------------------------------------------------------------------------------------------------------------------------------------------------------------------------------------------------------------------------------------------------------------------------------------------------------------------------------------------------------------------------------------------------------------------------TTACAGSG-TT------------------------------------------------------TTCCC-AAGACTGGGCTCCCCACCACTTAAACGTGGATGTACTTGCTTTGAAACTAAAAAA-----------------GT--AA----GTGCTTCCATGTTTTGGTGA------TGSGTAAGTCTTCCTTTT-ACGGTTT------------------------------------------------------------------------------------------------------------------------------------------------------------------------------------------------------------------------------------------------------------------------------------------------------------------------------------------------------------------------------------------------------------------------------------------------------------------------------------------------------------------------------------------------------------------------------------------------------------------------------------------------------------------------------------------------------------------------------------------------------------------
>E302(PG)-Aye-aye
-------------------------------------------------------------------------------------------------------------------------------------------------------------------------------------------------------------------------------------------------------------------------------------------------------------------------------------------------------------------------------------------------------------------------------------------------------------------------------------------------------------------------------------------------------------------------------------------------------------------------------------------------------------------------------------------------------------------------TTACAGSA-TT----------AAAG----------------GATTCC--AC--------GTT---TTTCCAAAGACTGGGCTCCCCACCACTTAAACGTGGATGTACTTGCTTTGAAATTTAAAAA-----------------GT--AA----GTGCTTCCATGTTTTGGTGA------TGSGTAAGTCTTCCTTTT-ACATTTT------------------------------------------------------------------------------------------------------------------------------------------------------------------------------------------------------------------------------------------------------------------------------------------------------------------------------------------------------------------------------------------------------------------------------------------------------------------------------------------------------------------------------------------------------------------------------------------------------------------------------------------------------------------------------------------------------------------------------------------------------------------
>E302(PG)-M_Lemur
-------------------------------------------------------------------------------------------------------------------------------------------------------------------------------------------------------------------------------------------------------------------------------------------------------------------------------------------------------------------------------------------------------------------------------------------------------------------------------------------------------------------------------------------------------------------------------------------------------------------------------------------------------------------------------------------------------------------------TTACAGSG-TT-----------AAG----------------GATTCC--AA--------GTT---TTCCCAAAGACTGGGCTCCCCACCACTTAAACGTGGATGTACTTGCTTTGAAACTAAACAA-----------------GT--AA----GTGCTTCCATGTTTTGGTGA------TGSGTAAGTCTTCCTTTT-ACATTTT------------------------------------------------------------------------------------------------------------------------------------------------------------------------------------------------------------------------------------------------------------------------------------------------------------------------------------------------------------------------------------------------------------------------------------------------------------------------------------------------------------------------------------------------------------------------------------------------------------------------------------------------------------------------------------------------------------------------------------------------------------------
>E302(PG)-Sifaka
-------------------------------------------------------------------------------------------------------------------------------------------------------------------------------------------------------------------------------------------------------------------------------------------------------------------------------------------------------------------------------------------------------------------------------------------------------------------------------------------------------------------------------------------------------------------------------------------------------------------------------------------------------------------------------------------------------------------------TTACAGSG-TT----------AAAG----------------GATTCC--AC--------ATTGT-TTTCCAAAGACTGGGCTCCCCACCACTTAAACGTGGATGTACTTGCTTTGAAACTAAAAAA-----------------GT--AA----GTGCTTCCATGTTTTGGTGA------TGSGTAAGTCTTCCTTTT-ACATTTT------------------------------------------------------------------------------------------------------------------------------------------------------------------------------------------------------------------------------------------------------------------------------------------------------------------------------------------------------------------------------------------------------------------------------------------------------------------------------------------------------------------------------------------------------------------------------------------------------------------------------------------------------------------------------------------------------------------------------------------------------------------
>E302(PG)-Bushbaby
-------------------------------------------------------------------------------------------------------------------------------------------------------------------------------------------------------------------------------------------------------------------------------------------------------------------------------------------------------------------------------------------------------------------------------------------------------------------------------------------------------------------------------------------------------------------------------------------------------------------------------------------------------------------------------------------------------------------------TTGTAGSG-TT----------AAAA----------------GATTCT--TA--------GTT---TTTCCATTTACTGGGCTTCCCACTACTTAAATGTGGATGTACTTGCTTTGAAACTAAAAAA-----------------GT--AA----GTGCTTCCATGTTTTGGTGA------TGSGTACGTCTTATTTAT-TTTCATA------------------------------------------------------------------------------------------------------------------------------------------------------------------------------------------------------------------------------------------------------------------------------------------------------------------------------------------------------------------------------------------------------------------------------------------------------------------------------------------------------------------------------------------------------------------------------------------------------------------------------------------------------------------------------------------------------------------------------------------------------------------
>E302(PG)-F_Lemur
-------------------------------------------------------------------------------------------------------------------------------------------------------------------------------------------------------------------------------------------------------------------------------------------------------------------------------------------------------------------------------------------------------------------------------------------------------------------------------------------------------------------------------------------------------------------------------------------------------------------------------------------------------------------------------------------------------------------------TTACAGSG-TT----------AAAA----------------GATCCC--AT--------TTTT--TCCCCAAAGACTGGGCTCCCCACCACTTAAACGTGGATGTACTTGCTTTGAAACTAAAAAA-----------------GT--AA----GTGCTTCCATGTTTTGGTAA------TGSGTGAGTCTTCCTTTT-ACATTAC------------------------------------------------------------------------------------------------------------------------------------------------------------------------------------------------------------------------------------------------------------------------------------------------------------------------------------------------------------------------------------------------------------------------------------------------------------------------------------------------------------------------------------------------------------------------------------------------------------------------------------------------------------------------------------------------------------------------------------------------------------------
>E302(PG)-Treeshrew
-------------------------------------------------------------------------------------------------------------------------------------------------------------------------------------------------------------------------------------------------------------------------------------------------------------------------------------------------------------------------------------------------------------------------------------------------------------------------------------------------------------------------------------------------------------------------------------------------------------------------------------------------------------------------------------------------------------------------TTTTTGSG-T-----------AAAA-----------------CTTCT-GAACTGCGGGTGTTT--ACTACAAAGACTGGGCTCCCCACCACTTAAACGTGGGAGTACTTGCTTTATAACGGGGAAA-----------------GT--AA----GTGCTTCCATGTTTTGGTGA------TGSGTAAGTCTTGCTGGC-GTAGCCT------------------------------------------------------------------------------------------------------------------------------------------------------------------------------------------------------------------------------------------------------------------------------------------------------------------------------------------------------------------------------------------------------------------------------------------------------------------------------------------------------------------------------------------------------------------------------------------------------------------------------------------------------------------------------------------------------------------------------------------------------------------
>E302(PG)-Rabbits
-------------------------------------------------------------------------------------------------------------------------------------------------------------------------------------------------------------------------------------------------------------------------------------------------------------------------------------------------------------------------------------------------------------------------------------------------------------------------------------------------------------------------------------------------------------------------------------------------------------------------------------------------------------------------------------------------------------------------TTACAGSG-TT----------ACAG----------------GATTCC--AA--------GTT---TTTCTAAAGACTGGGCTCCCCACCACTTAAACGTGGATGTACTTGCTTTGAAACTAAAAAA-----------------GT--AA----GTGCTTCCATGTTTTGGTGA------TGSGTAAGTCTTCTTTT--GCATTTT------------------------------------------------------------------------------------------------------------------------------------------------------------------------------------------------------------------------------------------------------------------------------------------------------------------------------------------------------------------------------------------------------------------------------------------------------------------------------------------------------------------------------------------------------------------------------------------------------------------------------------------------------------------------------------------------------------------------------------------------------------------
>E302(PG)-Pika
-------------------------------------------------------------------------------------------------------------------------------------------------------------------------------------------------------------------------------------------------------------------------------------------------------------------------------------------------------------------------------------------------------------------------------------------------------------------------------------------------------------------------------------------------------------------------------------------------------------------------------------------------------------------------------------------------------------------------TTTCAGSG-GA----------AAGG----------------GCTTC---AA--------G-----CTCCTTAAGACCGGGCTTCCCACCACTTAAACGTGGGTGTACTTGCTTTGAAACTAAACAA-----------------GT--AA----GTGCTTCCATGTTTTGGTGA------TGSGTAAGTCTTCCATTT-TCTTTTT------------------------------------------------------------------------------------------------------------------------------------------------------------------------------------------------------------------------------------------------------------------------------------------------------------------------------------------------------------------------------------------------------------------------------------------------------------------------------------------------------------------------------------------------------------------------------------------------------------------------------------------------------------------------------------------------------------------------------------------------------------------
>E302(PG)-Guinea_Pig
-------------------------------------------------------------------------------------------------------------------------------------------------------------------------------------------------------------------------------------------------------------------------------------------------------------------------------------------------------------------------------------------------------------------------------------------------------------------------------------------------------------------------------------------------------------------------------------------------------------------------------------------------------------------------------------------------------------------------CAGCACSG-AC----------CTCC----------------GCACC---ACTC------GCG---CTCCCCGCGCCCGGGCTTCCCACCACTTAAACGTGGACGTACTTGCTTTGGAAGCGAGAAA-----------------GT--AA----GTGCTTCCATGTTTCGGTGA------TGSGTAAGTCTCCCTCCC-GCGAGCG------------------------------------------------------------------------------------------------------------------------------------------------------------------------------------------------------------------------------------------------------------------------------------------------------------------------------------------------------------------------------------------------------------------------------------------------------------------------------------------------------------------------------------------------------------------------------------------------------------------------------------------------------------------------------------------------------------------------------------------------------------------
>E302(PG)-Mouse
-------------------------------------------------------------------------------------------------------------------------------------------------------------------------------------------------------------------------------------------------------------------------------------------------------------------------------------------------------------------------------------------------------------------------------------------------------------------------------------------------------------------------------------------------------------------------------------------------------------------------------------------------------------------------------------------------------------------------CTGTAGSG-TT----------AAGG----------------GAGTT---AT---------------------TGACTGGGCTTCCCACCACTTAAACGTGGTTGTACTTGCTTTAGACCTAAGAAA-----------------GT--AA----GTGCTTCCATGTTTTGGTGA------TGSGTATGTTTTCCTTTA-TATTCAT------------------------------------------------------------------------------------------------------------------------------------------------------------------------------------------------------------------------------------------------------------------------------------------------------------------------------------------------------------------------------------------------------------------------------------------------------------------------------------------------------------------------------------------------------------------------------------------------------------------------------------------------------------------------------------------------------------------------------------------------------------------
>E302(PG)-Rat
-------------------------------------------------------------------------------------------------------------------------------------------------------------------------------------------------------------------------------------------------------------------------------------------------------------------------------------------------------------------------------------------------------------------------------------------------------------------------------------------------------------------------------------------------------------------------------------------------------------------------------------------------------------------------------------------------------------------------TCA-AGSA-GC----------CTGGCA--------------ACTTC---GT--------AAG-----TATAAAGACTGGGCTTCCCACCACTTAAACGTGGTTGTCCTTGCTTTGGAACGAAGAAA-----------------GT--AA----GTGCTTCCATGTTTGGGTGA------TGSGTAAGTTTTCCTTTA-TCCTCAC------------------------------------------------------------------------------------------------------------------------------------------------------------------------------------------------------------------------------------------------------------------------------------------------------------------------------------------------------------------------------------------------------------------------------------------------------------------------------------------------------------------------------------------------------------------------------------------------------------------------------------------------------------------------------------------------------------------------------------------------------------------
>E302(PG)-Beaver
-------------------------------------------------------------------------------------------------------------------------------------------------------------------------------------------------------------------------------------------------------------------------------------------------------------------------------------------------------------------------------------------------------------------------------------------------------------------------------------------------------------------------------------------------------------------------------------------------------------------------------------------------------------------------------------------------------------------------TTTCAGSG-TT----------AAAGG---------------AATTC---AA-----------------CC-AAGACTGGGCTCCCCACCACTTAAACGTGGATGTACTTGCTTTGGAACTTAAAAA-----------------GT--AA----GTGCTTCCATGTTTTGGTGA------TGSGTAAGTTTTCCTTTT-ACGTTTT------------------------------------------------------------------------------------------------------------------------------------------------------------------------------------------------------------------------------------------------------------------------------------------------------------------------------------------------------------------------------------------------------------------------------------------------------------------------------------------------------------------------------------------------------------------------------------------------------------------------------------------------------------------------------------------------------------------------------------------------------------------
>E302(PG)-Otter
-------------------------------------------------------------------------------------------------------------------------------------------------------------------------------------------------------------------------------------------------------------------------------------------------------------------------------------------------------------------------------------------------------------------------------------------------------------------------------------------------------------------------------------------------------------------------------------------------------------------------------------------------------------------------------------------------------------------------TTACAGSG-TT------------------------CAG---GATTC---AC--------ATTT--TTTTC-AAGACTGGGCTCCCCACCACTTAAACGTGGATGTACTTGCTTTGAAACTAAAAAA-----------------GT--AA----GTGCTTCCATGTTTTAGTGA------TGSGTAAGTCTTACTTTT-GCATTTT------------------------------------------------------------------------------------------------------------------------------------------------------------------------------------------------------------------------------------------------------------------------------------------------------------------------------------------------------------------------------------------------------------------------------------------------------------------------------------------------------------------------------------------------------------------------------------------------------------------------------------------------------------------------------------------------------------------------------------------------------------------
>E302(PG)-L_Panda
-------------------------------------------------------------------------------------------------------------------------------------------------------------------------------------------------------------------------------------------------------------------------------------------------------------------------------------------------------------------------------------------------------------------------------------------------------------------------------------------------------------------------------------------------------------------------------------------------------------------------------------------------------------------------------------------------------------------------TTACAGSG-TT----------AAGGCA----TGTCCAC---GATTC---AC--------ATTC--TTT-C-ACGACTGGGCTCCCCACCACTTAAACGTGGATGTACTTGCTTTGAAACTAAAAAA-----------------GT--AA----GTGCTTCCATGTTTTAGTGA------TGSGTAAGTCTTACTTTT-ACATTTT------------------------------------------------------------------------------------------------------------------------------------------------------------------------------------------------------------------------------------------------------------------------------------------------------------------------------------------------------------------------------------------------------------------------------------------------------------------------------------------------------------------------------------------------------------------------------------------------------------------------------------------------------------------------------------------------------------------------------------------------------------------
>E302(PG)-G_Panda
-------------------------------------------------------------------------------------------------------------------------------------------------------------------------------------------------------------------------------------------------------------------------------------------------------------------------------------------------------------------------------------------------------------------------------------------------------------------------------------------------------------------------------------------------------------------------------------------------------------------------------------------------------------------------------------------------------------------------TTACAGSG-TT---------------------------------------------------------CC-AAGACTGGGCTCCCCACCACTTAAACGTGGATGTACTTGCTTTGAAACTAAAAAA-----------------GT--AA----GTGCTTCCATGTTTTAGTGA------TGSGTAAGTCTTACTTTT-ACGTTTT------------------------------------------------------------------------------------------------------------------------------------------------------------------------------------------------------------------------------------------------------------------------------------------------------------------------------------------------------------------------------------------------------------------------------------------------------------------------------------------------------------------------------------------------------------------------------------------------------------------------------------------------------------------------------------------------------------------------------------------------------------------
>E302(PG)-Bear
-------------------------------------------------------------------------------------------------------------------------------------------------------------------------------------------------------------------------------------------------------------------------------------------------------------------------------------------------------------------------------------------------------------------------------------------------------------------------------------------------------------------------------------------------------------------------------------------------------------------------------------------------------------------------------------------------------------------------TTACAGSG-TT----------AAAGAA----TGTTCAC---GATTC---AC--------CTT---TTTCC-AAGACTGGGCTCCCCACCACTTAAACGTGGATGTACTTGCTTTGATACTAAAAAA-----------------GT--AA----GTGCTTCCATGTTTTAGTGA------TGSGTAAGTCTTACTTTT-ACGTTTT------------------------------------------------------------------------------------------------------------------------------------------------------------------------------------------------------------------------------------------------------------------------------------------------------------------------------------------------------------------------------------------------------------------------------------------------------------------------------------------------------------------------------------------------------------------------------------------------------------------------------------------------------------------------------------------------------------------------------------------------------------------
>E302(PG)-Seal
-------------------------------------------------------------------------------------------------------------------------------------------------------------------------------------------------------------------------------------------------------------------------------------------------------------------------------------------------------------------------------------------------------------------------------------------------------------------------------------------------------------------------------------------------------------------------------------------------------------------------------------------------------------------------------------------------------------------------TTACAGSG-TT----------AATGAA----TGTTAGT---GATTC---AC--------GTTT--TTTCC-AAGACTGGGCTCCCCACCACTTAAACGTGGATGTACTTGCTTTGAAGCTAAAAAA-----------------GT--AA----GTGCTTCCATGTTTTAGTGA------TGSGTAAGTCTTACTTTT-ACATTTT------------------------------------------------------------------------------------------------------------------------------------------------------------------------------------------------------------------------------------------------------------------------------------------------------------------------------------------------------------------------------------------------------------------------------------------------------------------------------------------------------------------------------------------------------------------------------------------------------------------------------------------------------------------------------------------------------------------------------------------------------------------
>E302(PG)-Walrus
-------------------------------------------------------------------------------------------------------------------------------------------------------------------------------------------------------------------------------------------------------------------------------------------------------------------------------------------------------------------------------------------------------------------------------------------------------------------------------------------------------------------------------------------------------------------------------------------------------------------------------------------------------------------------------------------------------------------------TTACAGSG-TT----------AAAGAA----TACTAAT---GATTC---AC--------GTTT--TCTCC-AAGACTGGGCTCCCCACCACTTAAACGTGGATGTACTTGCTTTGAAACTAAAAAA-----------------GT--AA----GTGCTTCCATGTTTTAGTGA------TGSGTAAGTCTTACTTTT-ACATTTT------------------------------------------------------------------------------------------------------------------------------------------------------------------------------------------------------------------------------------------------------------------------------------------------------------------------------------------------------------------------------------------------------------------------------------------------------------------------------------------------------------------------------------------------------------------------------------------------------------------------------------------------------------------------------------------------------------------------------------------------------------------
>E302(PG)-Dog
-------------------------------------------------------------------------------------------------------------------------------------------------------------------------------------------------------------------------------------------------------------------------------------------------------------------------------------------------------------------------------------------------------------------------------------------------------------------------------------------------------------------------------------------------------------------------------------------------------------------------------------------------------------------------------------------------------------------------TTACAGSG-TT----------AAAGAA----TCTTCAC---AATTT---AC--------GTT---TTTCC-AAGACTGGGCTCCCCACCACTTAAACGTGGATGTACTTGCTTTGAAACTCAAAAA-----------------GT--AA----GTGCTTCCATGTTTTAGTGA------TGSGTAAGTCTTACTTTT-ACATTTT------------------------------------------------------------------------------------------------------------------------------------------------------------------------------------------------------------------------------------------------------------------------------------------------------------------------------------------------------------------------------------------------------------------------------------------------------------------------------------------------------------------------------------------------------------------------------------------------------------------------------------------------------------------------------------------------------------------------------------------------------------------
>E302(PG)-Cat
-------------------------------------------------------------------------------------------------------------------------------------------------------------------------------------------------------------------------------------------------------------------------------------------------------------------------------------------------------------------------------------------------------------------------------------------------------------------------------------------------------------------------------------------------------------------------------------------------------------------------------------------------------------------------------------------------------------------------TTACAGSG-TT----------AAGGAA----TGGTAAC---TTTTTC--AC--------ATT---TTTAC-AAGACTGGGCTCCCCACCACTTAAACGTGGATGTACTTGCTTTGTATCTAAAAAA-----------------GT--AA----GTGCTTCCATGTTTTAGTGA------TGSGTAAGTCTTACTTTT-ACATTTT------------------------------------------------------------------------------------------------------------------------------------------------------------------------------------------------------------------------------------------------------------------------------------------------------------------------------------------------------------------------------------------------------------------------------------------------------------------------------------------------------------------------------------------------------------------------------------------------------------------------------------------------------------------------------------------------------------------------------------------------------------------
>E302(PG)-Pangolin
-------------------------------------------------------------------------------------------------------------------------------------------------------------------------------------------------------------------------------------------------------------------------------------------------------------------------------------------------------------------------------------------------------------------------------------------------------------------------------------------------------------------------------------------------------------------------------------------------------------------------------------------------------------------------------------------------------------------------TTATAASG-TT----------AAAGGA----TGTTCCT---GATTCC--CG--------CTC---TTCCC-AAGACTGGGCTCCCCACCACTTAAACGTGGATGTACTTGCTTTGAAATAAAAAAA-----------------GT--AA----GTGCTTCCATGTTTTAGTGA------TGSGTAAGTCTTCCTTTT-ACATTTT------------------------------------------------------------------------------------------------------------------------------------------------------------------------------------------------------------------------------------------------------------------------------------------------------------------------------------------------------------------------------------------------------------------------------------------------------------------------------------------------------------------------------------------------------------------------------------------------------------------------------------------------------------------------------------------------------------------------------------------------------------------
>E302(PG)-Bat
-------------------------------------------------------------------------------------------------------------------------------------------------------------------------------------------------------------------------------------------------------------------------------------------------------------------------------------------------------------------------------------------------------------------------------------------------------------------------------------------------------------------------------------------------------------------------------------------------------------------------------------------------------------------------------------------------------------------------TTACAGSG-TT----------AAAGCC----AGGTCCG---GTTGGC--AA--------GGT---TCTCC-AGGACTGGGCTCCCCACCACTTAAACGTGGACGTACTTGCTTTGGAATCAAAGAA-----------------GT--AA----GTGCTTCCATGTTTCAGTGA------TGSGTAAGTCTTGCTGTG--CATTTT------------------------------------------------------------------------------------------------------------------------------------------------------------------------------------------------------------------------------------------------------------------------------------------------------------------------------------------------------------------------------------------------------------------------------------------------------------------------------------------------------------------------------------------------------------------------------------------------------------------------------------------------------------------------------------------------------------------------------------------------------------------
>E302(PG)-Horse
-------------------------------------------------------------------------------------------------------------------------------------------------------------------------------------------------------------------------------------------------------------------------------------------------------------------------------------------------------------------------------------------------------------------------------------------------------------------------------------------------------------------------------------------------------------------------------------------------------------------------------------------------------------------------------------------------------------------------TTACAGSG-TT----------AAAGAA----TGTTTCT---CATTAC--AA--------GTT---TTTCT-AAGATTGGGCTCCCCACCACTTAAACGTGGATGTACTTGCTTTGAAACTATAAAA-----------------GT--AA----GTGCTTCCATGTTTTAGTGA------TGSGTAGGTCTTCCTTTT-ACAAGAC------------------------------------------------------------------------------------------------------------------------------------------------------------------------------------------------------------------------------------------------------------------------------------------------------------------------------------------------------------------------------------------------------------------------------------------------------------------------------------------------------------------------------------------------------------------------------------------------------------------------------------------------------------------------------------------------------------------------------------------------------------------
>E302(PG)-Pig
-------------------------------------------------------------------------------------------------------------------------------------------------------------------------------------------------------------------------------------------------------------------------------------------------------------------------------------------------------------------------------------------------------------------------------------------------------------------------------------------------------------------------------------------------------------------------------------------------------------------------------------------------------------------------------------------------------------------------AGAAGGSG-AT----------GATCAT----GATTTCC---CACTGC---T--------CTCC--TCCCC-GAGACCGGGCTCCCCACCACTTAAACGTGGATGTACTTGCTTTCAAACTCTAAAA-----------------GT--AA----GTGCTTCCATGTTTTAGTGA------TGSGTAAGTCTTACTTTT-ACATTTT------------------------------------------------------------------------------------------------------------------------------------------------------------------------------------------------------------------------------------------------------------------------------------------------------------------------------------------------------------------------------------------------------------------------------------------------------------------------------------------------------------------------------------------------------------------------------------------------------------------------------------------------------------------------------------------------------------------------------------------------------------------
>E302(PG)-Cattle
-------------------------------------------------------------------------------------------------------------------------------------------------------------------------------------------------------------------------------------------------------------------------------------------------------------------------------------------------------------------------------------------------------------------------------------------------------------------------------------------------------------------------------------------------------------------------------------------------------------------------------------------------------------------------------------------------------------------------TTTCAGSG-TT----------AAAGAA----AATTCAC---GATTT-------------------TTCCC-AAGACTGGGCTCCCCACCACTTAAACGTGGATGTACTTGCTTTATAGCTAAAAAA-----------------GT--AA----GTGCTTCCATGTTTTAGTGA------TGSGTAAGTCTTCTTTTT-TCATTTT------------------------------------------------------------------------------------------------------------------------------------------------------------------------------------------------------------------------------------------------------------------------------------------------------------------------------------------------------------------------------------------------------------------------------------------------------------------------------------------------------------------------------------------------------------------------------------------------------------------------------------------------------------------------------------------------------------------------------------------------------------------
>E302(PG)-Whale
-------------------------------------------------------------------------------------------------------------------------------------------------------------------------------------------------------------------------------------------------------------------------------------------------------------------------------------------------------------------------------------------------------------------------------------------------------------------------------------------------------------------------------------------------------------------------------------------------------------------------------------------------------------------------------------------------------------------------TTACAGSG-TC----------AAAGGA----CATTCAT---GATTTT-TAT--------TTTTC-TTCCC-AAGACTGGGCTCCCCACCACTTAAACGTGGATGTACTTGCTTTGAAGCTAAAAAA-----------------GT--AA----GTGCTTCCATGTTTTAGTGA------TGSGTAAGTCTTCCTTTT-TCATTTT------------------------------------------------------------------------------------------------------------------------------------------------------------------------------------------------------------------------------------------------------------------------------------------------------------------------------------------------------------------------------------------------------------------------------------------------------------------------------------------------------------------------------------------------------------------------------------------------------------------------------------------------------------------------------------------------------------------------------------------------------------------
>E302(PG)-Dolphin
-------------------------------------------------------------------------------------------------------------------------------------------------------------------------------------------------------------------------------------------------------------------------------------------------------------------------------------------------------------------------------------------------------------------------------------------------------------------------------------------------------------------------------------------------------------------------------------------------------------------------------------------------------------------------------------------------------------------------TTACAGSG-TC----------AAAGGA----CATTCAT---GATTTT-TAT--------TTTTC-TTCCC-AAGACTGGGCTCCCCACCACTTAAACGTGGATGTACTTGCTTTGAAACTAAAAAA-----------------GT--AA----GTGCTTCCATGTTTTAGTGA------TGSGTAAGTCTTCCTTTT-TCATTT-------------------------------------------------------------------------------------------------------------------------------------------------------------------------------------------------------------------------------------------------------------------------------------------------------------------------------------------------------------------------------------------------------------------------------------------------------------------------------------------------------------------------------------------------------------------------------------------------------------------------------------------------------------------------------------------------------------------------------------------------------------------
>E302(PG)-Hedgehog
-------------------------------------------------------------------------------------------------------------------------------------------------------------------------------------------------------------------------------------------------------------------------------------------------------------------------------------------------------------------------------------------------------------------------------------------------------------------------------------------------------------------------------------------------------------------------------------------------------------------------------------------------------------------------------------------------------------------------CTGGTGSG-TA----------GGACTT----GCTTTCT---GAACTG-TAG--------GCAGT-CTCTCAAAGACTAGGCTCCCCACCACTTAAACGTGGATGTACTTGCTTTGAAACTAGAAAA-----------------GT--AA----GTGCTTCCATGTTTTGGTGA------TGSGTAAGTCTTGCATTT-ACAGTAG------------------------------------------------------------------------------------------------------------------------------------------------------------------------------------------------------------------------------------------------------------------------------------------------------------------------------------------------------------------------------------------------------------------------------------------------------------------------------------------------------------------------------------------------------------------------------------------------------------------------------------------------------------------------------------------------------------------------------------------------------------------
>E302(PG)-Mole
-------------------------------------------------------------------------------------------------------------------------------------------------------------------------------------------------------------------------------------------------------------------------------------------------------------------------------------------------------------------------------------------------------------------------------------------------------------------------------------------------------------------------------------------------------------------------------------------------------------------------------------------------------------------------------------------------------------------------CTACAGSC-TT----------GAAGGG----TGTTCAT---GATCCC--AA--------GGTCA-TTTC---AGACTGGACTCCCCACCACTTAAACGTGGATGTACTTGCTTTGAAGCTAGAAAA-----------------GT--AA----GTGCTTCCATGTTTTAGTGA------TGSGTAAGTCTTGCTGTT-ACATTTT------------------------------------------------------------------------------------------------------------------------------------------------------------------------------------------------------------------------------------------------------------------------------------------------------------------------------------------------------------------------------------------------------------------------------------------------------------------------------------------------------------------------------------------------------------------------------------------------------------------------------------------------------------------------------------------------------------------------------------------------------------------
>E302(PG)-Aardvark
-------------------------------------------------------------------------------------------------------------------------------------------------------------------------------------------------------------------------------------------------------------------------------------------------------------------------------------------------------------------------------------------------------------------------------------------------------------------------------------------------------------------------------------------------------------------------------------------------------------------------------------------------------------------------------------------------------------------------TTCCAASC-TT----------AAGGA-----TATTCTT---GATTTT-CAA--------GTT---TTTC--AAGACTGGGCTCCCCACCACTTAAACGTGGATGTACTTGCTTTGAAACTAAAAAA-----------------GT--AA----GTGCTTCCATGTTTTGGTGA------TGSGTGAGTCTTTTACTT-TTCTGCA------------------------------------------------------------------------------------------------------------------------------------------------------------------------------------------------------------------------------------------------------------------------------------------------------------------------------------------------------------------------------------------------------------------------------------------------------------------------------------------------------------------------------------------------------------------------------------------------------------------------------------------------------------------------------------------------------------------------------------------------------------------
>E302(PG)-Tenrec
-------------------------------------------------------------------------------------------------------------------------------------------------------------------------------------------------------------------------------------------------------------------------------------------------------------------------------------------------------------------------------------------------------------------------------------------------------------------------------------------------------------------------------------------------------------------------------------------------------------------------------------------------------------------------------------------------------------------------TTGCGASG-T------------GTG------TTCCTGCT--TCTTGTTTAA--------ACCT--TGTC--AAGACTGGGCTCCCCACCACTTAAACGTGGATGTACTTGCTTTGAGACGGAAAAA-----------------GT--AA----GTGCTTCCATGTTTTAGTGA------TGSGTGAGTCTTTGTACT-GTCCGCG------------------------------------------------------------------------------------------------------------------------------------------------------------------------------------------------------------------------------------------------------------------------------------------------------------------------------------------------------------------------------------------------------------------------------------------------------------------------------------------------------------------------------------------------------------------------------------------------------------------------------------------------------------------------------------------------------------------------------------------------------------------
>E302(PG)-E_Shrew
-------------------------------------------------------------------------------------------------------------------------------------------------------------------------------------------------------------------------------------------------------------------------------------------------------------------------------------------------------------------------------------------------------------------------------------------------------------------------------------------------------------------------------------------------------------------------------------------------------------------------------------------------------------------------------------------------------------------------TTGCACSA-AA----------TATAG-----TCTTTATT--CTATGT--AT--------ATTTT-TGTC--TAGACTGGGCTCCCCACCACTTAAACGTGGATGTACTTGCTTTGAAACAAAAAAA-----------------GT--AA----GTGCTTCCATGTTTTAGTGA------TGSGTGAGTCTTCCTTTT-ACTTTTC------------------------------------------------------------------------------------------------------------------------------------------------------------------------------------------------------------------------------------------------------------------------------------------------------------------------------------------------------------------------------------------------------------------------------------------------------------------------------------------------------------------------------------------------------------------------------------------------------------------------------------------------------------------------------------------------------------------------------------------------------------------
>E302(PG)-Manatee
-------------------------------------------------------------------------------------------------------------------------------------------------------------------------------------------------------------------------------------------------------------------------------------------------------------------------------------------------------------------------------------------------------------------------------------------------------------------------------------------------------------------------------------------------------------------------------------------------------------------------------------------------------------------------------------------------------------------------TTACAASC-TT----------AAGGA-----TGTTTAT---GATTGTTTAA--------GTT---TGTC--AAGACTGGGCTCCCCACCACTTAAACGTGGATGTACTTGCTTTGAAACTAAAAAA-----------------GT--AA----GTGCTTCCATGTTTTAGTGA------TGSGTGAGTCTTCTTTTT-AAATTTC------------------------------------------------------------------------------------------------------------------------------------------------------------------------------------------------------------------------------------------------------------------------------------------------------------------------------------------------------------------------------------------------------------------------------------------------------------------------------------------------------------------------------------------------------------------------------------------------------------------------------------------------------------------------------------------------------------------------------------------------------------------
>E302(PG)-Elephant
-------------------------------------------------------------------------------------------------------------------------------------------------------------------------------------------------------------------------------------------------------------------------------------------------------------------------------------------------------------------------------------------------------------------------------------------------------------------------------------------------------------------------------------------------------------------------------------------------------------------------------------------------------------------------------------------------------------------------GTACTTSA-CG----------GATGA-----TGTTCAT---GATTGC--AA--------GCG---TGTC--AAGGCTGGGCTCCCCACCACTTAAACGTGGATGTACTTGCTTTGAAACTAAGAAA-----------------GT--AA----GTGCTTCCATGTTTTAGTGA------TGSGTGAGTCTTCTTTTT-ACATTTC------------------------------------------------------------------------------------------------------------------------------------------------------------------------------------------------------------------------------------------------------------------------------------------------------------------------------------------------------------------------------------------------------------------------------------------------------------------------------------------------------------------------------------------------------------------------------------------------------------------------------------------------------------------------------------------------------------------------------------------------------------------
>E302(PG)-Hyrax
-------------------------------------------------------------------------------------------------------------------------------------------------------------------------------------------------------------------------------------------------------------------------------------------------------------------------------------------------------------------------------------------------------------------------------------------------------------------------------------------------------------------------------------------------------------------------------------------------------------------------------------------------------------------------------------------------------------------------TTACTASC-TT----------AAATG-----TATTTAA---GACTGC--AC--------ATT---AATC--AAGACTGGGCTCCCCACCACTTAAACGTGGATGTACTTGCTTTGAAACTAAAAAA-----------------GT--AA----GTGCTTCCATGTTTTAGTGA------TGSGTGAGTCTTCTTTTT-ACATTTC------------------------------------------------------------------------------------------------------------------------------------------------------------------------------------------------------------------------------------------------------------------------------------------------------------------------------------------------------------------------------------------------------------------------------------------------------------------------------------------------------------------------------------------------------------------------------------------------------------------------------------------------------------------------------------------------------------------------------------------------------------------
>E302(PG)-Armadillo
-------------------------------------------------------------------------------------------------------------------------------------------------------------------------------------------------------------------------------------------------------------------------------------------------------------------------------------------------------------------------------------------------------------------------------------------------------------------------------------------------------------------------------------------------------------------------------------------------------------------------------------------------------------------------------------------------------------------------TTACAGSG-TT----------AATGAAG---TGAAGTGAATGATTTC--AA--------ATC---TATC--AAGACTGGGCTCCCCACCACTTAAACGTGGATGTACTTGCTTTAAATCTAAAAAA-----------------GT--AA----GTGCTTCCATGTTTTGGTGA------TGSGTGAGTCTT---TTT-ACATTTC------------------------------------------------------------------------------------------------------------------------------------------------------------------------------------------------------------------------------------------------------------------------------------------------------------------------------------------------------------------------------------------------------------------------------------------------------------------------------------------------------------------------------------------------------------------------------------------------------------------------------------------------------------------------------------------------------------------------------------------------------------------
>E302(PG)-Sloth
-------------------------------------------------------------------------------------------------------------------------------------------------------------------------------------------------------------------------------------------------------------------------------------------------------------------------------------------------------------------------------------------------------------------------------------------------------------------------------------------------------------------------------------------------------------------------------------------------------------------------------------------------------------------------------------------------------------------------TTACAGSG-TT----------AAGGTA----------------------AC--------GA----TTTC--AAGACTGGGCTCCCCACCACTTAAACGTGGATGTACTTGCTTTGGAACCAAAAAA-----------------GT--AA----GTGCTTCCATGTTTTGGTGA------TGSGTGAGTCTT---TTT-ACATTCC------------------------------------------------------------------------------------------------------------------------------------------------------------------------------------------------------------------------------------------------------------------------------------------------------------------------------------------------------------------------------------------------------------------------------------------------------------------------------------------------------------------------------------------------------------------------------------------------------------------------------------------------------------------------------------------------------------------------------------------------------------------
>E302(PG)-Opossum
-------------------------------------------------------------------------------------------------------------------------------------------------------------------------------------------------------------------------------------------------------------------------------------------------------------------------------------------------------------------------------------------------------------------------------------------------------------------------------------------------------------------------------------------------------------------------------------------------------------------------------------------------------------------------------------------------------------------------TTGCAGSGATACCTTCAT--GGGGGATATACTGTTCG----GCTTCC--GAATCTT---GT----TTTC--AGGA-----CTCCCCACTACTTAAACGTGGATTTACTTGCTTTGTTTCTAAAAAA-----------------GT--AA----GTGCTTCCATGTTTTAGTGA------TGSGTGAGTCTTACTATTCTTATCAG------------------------------------------------------------------------------------------------------------------------------------------------------------------------------------------------------------------------------------------------------------------------------------------------------------------------------------------------------------------------------------------------------------------------------------------------------------------------------------------------------------------------------------------------------------------------------------------------------------------------------------------------------------------------------------------------------------------------------------------------------------------
>E302(PG)-T_Devil
-------------------------------------------------------------------------------------------------------------------------------------------------------------------------------------------------------------------------------------------------------------------------------------------------------------------------------------------------------------------------------------------------------------------------------------------------------------------------------------------------------------------------------------------------------------------------------------------------------------------------------------------------------------------------------------------------------------------------TTGCAGSAATGAAGTATT--CGGAGAATTACTATTGG----GCTTCC--AAAAGT----ATTTG-TTTC--AGGA-----CTCCCCACCACTTAAACGTGGATTTACTTGCTTTGTTTCTAAAAAA-----------------GT--AA----GTGCTTCCATGTTTTAGTGA------TGSGTGAATCTTACTTTTCCAAT-AA------------------------------------------------------------------------------------------------------------------------------------------------------------------------------------------------------------------------------------------------------------------------------------------------------------------------------------------------------------------------------------------------------------------------------------------------------------------------------------------------------------------------------------------------------------------------------------------------------------------------------------------------------------------------------------------------------------------------------------------------------------------
>E302(PG)-Koala
-------------------------------------------------------------------------------------------------------------------------------------------------------------------------------------------------------------------------------------------------------------------------------------------------------------------------------------------------------------------------------------------------------------------------------------------------------------------------------------------------------------------------------------------------------------------------------------------------------------------------------------------------------------------------------------------------------------------------TTGCAGSGATTCAGTGTTAGAGAAGAATTACTATTGC----GCATCC--AAAACTT---ATT---TTTC--AGGA-----CTCCCCACCACTTAAACGTGGATTTACTTGCTTTGTTTCTAAAAAA-----------------GT--AA----GTGCTTCCATGTTTTAGTGA------TGSGTGAGTCTTACTTTTCCTATTAC------------------------------------------------------------------------------------------------------------------------------------------------------------------------------------------------------------------------------------------------------------------------------------------------------------------------------------------------------------------------------------------------------------------------------------------------------------------------------------------------------------------------------------------------------------------------------------------------------------------------------------------------------------------------------------------------------------------------------------------------------------------
>E302(PG)-Wallaby
-------------------------------------------------------------------------------------------------------------------------------------------------------------------------------------------------------------------------------------------------------------------------------------------------------------------------------------------------------------------------------------------------------------------------------------------------------------------------------------------------------------------------------------------------------------------------------------------------------------------------------------------------------------------------------------------------------------------------TTGCAGSGATGAGATGTTAGAGAAGAATTGGTTTTGG----GCTTCC--AAAACT----ACC---TTTC--AAGA-----CTCCCCACCACTTAAACGTGGATTTACTTGCTTTGTTTCTAAAAAA-----------------GT--AA----GTGCTTCCATGTTTTAGTGA------TGSGTGAGTCTTACTTTC-CTATTAT------------------------------------------------------------------------------------------------------------------------------------------------------------------------------------------------------------------------------------------------------------------------------------------------------------------------------------------------------------------------------------------------------------------------------------------------------------------------------------------------------------------------------------------------------------------------------------------------------------------------------------------------------------------------------------------------------------------------------------------------------------------
>E302(PG)-Platypus
-------------------------------------------------------------------------------------------------------------------------------------------------------------------------------------------------------------------------------------------------------------------------------------------------------------------------------------------------------------------------------------------------------------------------------------------------------------------------------------------------------------------------------------------------------------------------------------------------------------------------------------------------------------------------------------------------------------------------TTGTAGSGACGTGAAGGTA----------------------GTTTGT--AAATTT----GA----TTTC--AGGG-----CTCCCTGTCACTTAAACGTGGATAAACTTGCTTTACTTTTAAA--------------------GT--AA----GTGCTTCCATGTTTTAGTGA------TGSGTG----TTACCA---AAATTTC------------------------------------------------------------------------------------------------------------------------------------------------------------------------------------------------------------------------------------------------------------------------------------------------------------------------------------------------------------------------------------------------------------------------------------------------------------------------------------------------------------------------------------------------------------------------------------------------------------------------------------------------------------------------------------------------------------------------------------------------------------------
>----------E1+E3----------
--------------------------------------------------------------------------------------------------------------------------------------------------------------------------------------------------------------------------------------------------------------------------------------------------------------------------------------------------------------------------------------------------------------------------------------------------------------------------------------------------------------------------------------------------------------------------------------------------------------------------------------------------------------------------------------------------------------------------------------------------------------------------------------------------------------------------------------------------------------------------------------------------------------------------------------------------------------------------------------------------------------------------------------------------------------------------------------------------------------------------------------------------------------------------------------------------------------------------------------------------------------------------------------------------------------------------------------------------------------------------------------------------------------------------------------------------------------------------------------------------------------------------------------------------------------------------------------------------------------------------------------------------------------------------------------------------------
>E1+E3(PG)NR_146094
----------------------------------------------------------------------------------------------------------------------------------------------------------------------------------------------------------------------------------------------------------------------------------------------------------------------------------------------------------------------------------------------------------------------------------------------------------------------------------------------------------------------------------------------TTTTAC--------------------------------CCTTCTGGAGGA--GAAC-----------ACGAATC-------------------------TTTGGGAACT--AGTT---C-------AGGAAG------------------------------------------------------------------------------------------------------------------------------------------------------------------------------------------------------------------------------GA-----TCT----------GGAC----TTACCTCAATTGCTTTTG---CTGCTT--GTTCTT-------TTGTTTCAAATTCCACA-----AACGCAAA---TCCCTTTGGATCTCC-----AGTAGACT---TATAAT----------------------GTGG--TATACTT-ATAT----AAACAACATTGCCA--CATTTCCC-AAATACTCTTTCAATCCAGCTGTGATTAACATTTTT-GGGAAGTAACTC-CT--ATTA----------TAAA-----TTAAA---AGCAAT-ATTAGA-----------------------------------------------GTTTT--TCAC-AA---------------TCAG-AATGTCAA-TAAA-----------------------------TTTTT--AA-CTT--------AATTATA---AAAAAAAAAAAAAAAAAA-----------------------------------------------------------------------------------------------------------------------------------------------------------------------------------------------------------------------------------------------------------------------------------------
>E1+E3(PG)-Human
--------------------------------------------------------------------------------------------------------------------------------------------------------------------------GGCTCAGTGGGAGCACTCATTGTTA-CCCTAATCTATGCC-ATCAAACAAGCAGATAGGAGATTTTCTTTTTCTTTTTCTTTTTTTTTTTTAAGAGGAAGATATCTTGTGGTAATGGTTTTAGCTGTTAACATTGACATCTGTATACTTC--------------------AAAAAAAAAAAAAAGGATCCAGACCCACCC---------AGGATCATACA-TTCCCTGAGAGCTG---ATACATTAAAATAACAAAAGGCCCTTGTAATGATTCTC-TGAGATAAAAAGGCAAAAGG-AATTCAAGAGTTAAGAATAGTATAAATAG--AAGT-GG-----CTGAAGTCCCTG-CCTTTTAC------------------------------SSCCTTCTGGAGGA--GAAC-----------ACGAATC-------------------------TTTGGGAACT--AGTT---C-------AGGAAGSGTAAA---AAAA-----TTTTTTTCTTCT--A---------AAG-TTATGCCATTTTGDDD-----------------------------------------------------------------------------------------------------------------------------------DDDTTTTCTTTCTTTTTTTTTTTTTAGS-GA-----TCT----------GGAC----TTACCTCAATTGCTTTTG---CTGCTT--GTTCTT-------TTGTTTCAAATTCCACA-----AACGCAAA---TCCCTTTGGATCTCC-----AGTAGACT---TATAAT----------------------GTGG--TATACTT-ATAT----AAACAACATTGCCA--CATTTCCC-AAATACTCTTTCAATCCAGCTGTGATTAACATTTTT-GGGAAGTAACTC-CT--ATTA----------TAAA-----TTAAA---AGCAAT-ATTAGA-----------------------------------------------GTTTT--TCAC-AA---------------TCAG-AATGTCAA-TAAA-----------------------------TTTTT--AA-CTT--------AATTATA------TT------------------------------------------GTTTC-TGTGCCAGTTTCTGACTGGGGACCCGGG-TTCTTAAG----------------------------------------CTTACCACATACACTGTGCGTTCATCCTCATCCTTTGGTCTTTCCCCCAGAGGTTTTTTCCTCCGGATTCTGGTGCCTTCCAAATCAAGCTT-----------------------------------------------------------------------------
>E1+E3(PG)-Marmoset
--------------------------------------------------------------------------------------------------------------------------------------------------------------------------AGCTCGGTGGGAGCACTTATTGTTG-CCCTAATCTATGCC-ATCAAACAAGCAGATAGGAGATTTTTTTTTTT-----------------AAAGAGGAAGATATCTTGTGGTAATGGTTTTAGCTGTTAACATTGACATCTGTATACTTA----------AAAAAAAAAAAAAAAAAAAAAAAAGGATCCAGACCCACCC---------GGGATCAGACA-TTCCCTGAGAGCTG---ATACATTAAAATAACAAAAGGCTCTTGTAATGATTCTC-TGAGATAAAAAGGCAAAAGG-AATTCAGGAGTTAAGAATAGTATAAATAG--AAGT-GG-----CTGAAGTCCCTG-CCTTTTAC------------------------------SSCCTTCTGGAGGA--GGAC-----------AGGAATC-------------------------TTTGAAAACT--AATT---T-------GGGAAGSGTAAA--GAATA-----TTTTTTTCTTC---A---------AAGSGTATGTCATTTGGDDD-----------------------------------------------------------------------------------------------------------------------------------DDDATTTTCTTTTTTTTTCCTTTTTAGS-GA-----TCT----------GGAC----CTACCTCAATTGCTTTTG---CTGCTT--GTTCTT-------TTGTTTCAAATTCTACA-----AATGCAAA---TCCTTTCGGATCTCC-----AGTAGACT---TATAAT----------------------GTGG--TATACTT-ATAT----AAACCACATTGCCA--CATTTCCC-AAAGACTCTTTCAATCCAACTGTGATTAACATTTTT-AGGAAGTAACTC-CT--AGGA----------TAAA-----TTAGA---AGCAAC-ATTAG-------------------------------------------------TTTT--TCAC-AATGCTTAT-----T-TTCTG-AATGTCAA-TAAA-----------------------------TTTTC--AT-CTT--------AATTA---------T------------------------------------------GCTTC-TATGTCAGTTTCTGACTGGGGATCTGGG-CTCTTG------------------------------------------CTTACCACATACACAGTGCGCTCATCCTCATCCTTTGGTCTTTCCCCCAGAGGTTTTTTTCTCCTGATTCTGGTGCCTTCCAAATCAAGCTT-----------------------------------------------------------------------------
>E1+E3(PG)-Tarsier
--------------------------------------------------------------------------------------------------------------------------------------------------------------------------AGCTCTGTGGGAGCACTCATTGTTA-CCCTAATCTATGCC-ATCAAACAAGTAGATAGGAGATTTTT--------------------AAAAAAGAAGATGATATCTTGTGGTAATGGTGTTAGCTTTTAACATTGACATCTGTATACTTCAAAAAAAAAAAAAAAAAAAAAAAGAAAAAAAAAGGGATCTAGACCCACCC---------AGGATCATACATTTCCCAGAGAGCTG---ATACATTAAAATAACAAAAGGCTCTTGTAATGATTCTC-TGAGATAAAAAGGCAAAAGG-AATTCAAGAGTTAAGAATAGTATAAATAG--AAGT-GG-----CTGAAGTCCTTG---------------------------------------SSCCTTCTGGAGGA--GAAC-----------AGGAACA-------------------------CTAAGAAACT--AATT---C-------GGGAAGSGTAAA--GAAAA-----TCTTTT-CTTCTG-A---------CAGSGTATGCTTTCCCCDDD-----------------------------------------------------------------------------------------------------------------------------------DDDGTTAAATTTTGTTTTTCTTTTTAGS-GA-----TCC----------GGAC----CTACCTCAATAGCTTTTG---CTGCTT--GTTCTT-------TTGTTTCAAATTCCACA-----AAGGCAAA---TCCCTTTGGATCTCC-----AGTAGACT---TATAAT----------------------GTGG--TATACTT-ATAT----AAACAACATTGCCA--CATTTCCC-AAATACTCTTTCAATCCAGCTGTGGTTAACATTTTT-GGGAAGTAACTC-CT--ATGG----------TAAA-----TTAGA---AGCAGT-ATTAAT-------------AATTT--GATAA-----------------------CTTT---CAC-AATCCCTACAC---A-TT----TATGCCAA-TAAA-----------------------------TTTT---AA-CTT--------TGGTATT----TTAT------------------------------------------GCT---TGCCTCACTGTTTGATTGGGGACCCTGGGCTCTTAAGCTT---TTCTGGGAAAACAG--------------------CTTACCACATACACAGTGCGCTCATCTTCATCCTTTGGTCTTTCACCCAGAGGCTTTTTTCTCCTGATTCGGGTGCCTTCCAAATCCAGCTT-----------------------------------------------------------------------------
>E1+E3(PG)-Aye-aye
--------------------------------------------------------------------------------------------------------------------------------------------------------------------------GGCTCTGTGGGAGCATTCATTGTTA-CCCTAATCTATGCC-ATCAAACAAGCAGATAGGAGATTTTTTTTTTTTTT----------------AGAGGAGGATATCTTGTGGTAATGGTTTTAGCTGTTAACATTGACATCTGTATACTTA-----------------------AAAAAAAAAAAGTATCCAGACCCACCC---------AGGATCATACA-TTCCCTGAGAGCTG---ATACATTAAAATAACAAAAGGCTCTTGTAATGATTCTC-TGAGATAAAAAGGCAAAAGG-AATTCAGGAGTTAAGAATAGTATAAATAG--AAGT-GC-----CAGAAGTCCTTG-CCTTTTAC------------------------------SSTCATCTACGGGA--GACC-----------AGGAATC-------------------------TGTGGGAAAT--GAAT---C------GGGGAAGSGTAAA--GAAAA-----TCTTTT-CT-CTA-A---------AAGSGTACGCGGTTTTGDDD-----------------------------------------------------------------------------------------------------------------------------------DDDTCCTTTTTTTCCCCCCGTTTTTAGS-GA-----TCT----------GGAC----CTACCTCAATAGCTTTTG---CTGCTT--GTTCTT-------TTGTTTCAAATTCCACA-----AATGCAAA---TCCTTTTGGATCTCC-----AGTAGACT---TATAAT----------------------GTGG--TATACTT-ATAT----AAACAACATTGCCA--CATTTACC-AAATACTCTTTCAATCCAGCTGTGATTAACATTTTT-GGGAAGTAACTC-CT--GGTA----------TAAA-----TTAAA---AGCAGT-ATTAAA-------------GATTT--AATAACTATA-----------GCCTAAGCTTT--TCAC-AATCCCTACACCTTA-TTCAG-AATGCCAA-TAAA-----------------------------TTTTT--AA-CTT---------ATTAAA----ATAT------------------------------------------GTTTC-TGTGTCACTTTTTCACTGGGGACCTGTA-CTGTTATGCTT---TTCTAGAAAAACAG--------------------CTTACCACATACACTGTCCGCTCATCCTCATCCTTTGGTCTTTCACCCAGAGGCTTTTTCCTCCTGATTCTGGTGCCTTCTAAATCCAGCTT-----------------------------------------------------------------------------
>E1+E3(PG)-M_Lemur
--------------------------------------------------------------------------------------------------------------------------------------------------------------------------GGCTCTGTGGGAGCACTCATTGTTA-CCCTAATCTATGCC-ATCAAACAAGCAGATAGG---TTTTTTTTTTT-------------------GGAGGAGGGTATCTAGTGGTAATGGTTTTAGCTGTTAACATTGACATCTGTATACTTC-------------------AAAAAAAAAAAAAAAGTATCCAGACCCACCC---------AGGATCATACA-TTCCCTGAGAGCTG---ATACATTAAAATAACAAAAGGCTCTTGTAATGATTCTC-TGAGATAAAAAGGCAAAAGG-AATTCAGGAGTTAAGAATAGTATAAATAG--AAGT-GC-----CTGAAGTCCTGG-CCTTTTAC------------------------------SSTCATCTAGAGGA--GACC-----------AGGAATC-------------------------TGGGGAAAAT--GAAT---C------ACGGAAGSGTAAA--GAAAAA----TCTGTT-CT-CTC-C---------AAGSGTATGCAGTTTTTDDD-----------------------------------------------------------------------------------------------------------------------------------DDDTTTTGTTTTCTTTTTCTTTTTTAGS-AA-----TAT----------GGAC----CTACCTCAATAGCTTTTG---CTGCTT--GTTCTT-------TTGTTTCAAATTCCACA-----AAAGCAAA---TCCCTTTGGATCTCC-----AGTAGACT---TATAAT----------------------GTGG--TATACTT-ATGT----AAACAACATTGCCA--CATTTACC-AAATACTCTTTCAATCCAGCTGTGATTAACATTTTT-GGGAAGTAACTC-CT--GGGA----------TAAA-----TTAAA---AGCAGT-ATTAAA-------------GATTTATAGTAACTA-------------GCTTAAGCTTT--TCAC-AATCCCTACACCTTA-TTCAG-AATGCCAA-TAAATTTTAAATATTAATCGGAATGCCAATAAATTTT---AA-CTT--------AAATATA-----AAT------------------------------------------GCTTC-TGTGTCACTTTTTGACTGGGGACCTGGG-CTGTTAAGCTT---CTCTAGGAAAATAG--------------------CTTACCACGTACACTGTGCGCTCATCCTCATCCTTTGGTCTTTCTCCCAGAGGCTTTTTCCTCCTGATTCTGGTGCCTTCTAAATCCAGCTT-----------------------------------------------------------------------------
>E1+E3(PG)-Sifaka
--------------------------------------------------------------------------------------------------------------------------------------------------------------------------GGCTCTGTGGGAGCACTCATTGTTA-CCCTAATCTATGCC-ATCAAACAAGCAGATAGGAGATTTTTTTTTTTT------------------AGAGGAGGATATCTTGTGGTAATGGTTTTAGCTGTTAACATTGACATCTGTATACTTC-------------------AAAAAAAAAAAAAAAGTATCCAGACCCACCC---------AGGATCATACA-TTCCCTGAGAGCTG---ATACATTAAAATAACAAAAGGCTCTTGTAATGATTCTC-TGAGATAAAAAGGCAAAAGG-AATTCAGGAGTTAAGAATAGTATAAATAG--AAGA-GC-----CTGAAGTCCTGG-CCTTTTAC------------------------------SSTCATCTAGAGGA--GACC-----------AGGAATC-------------------------TGGGGAAAAT--GAAT---C------AGGGAAGSGTAAA--GAAAA-----TCTGTT-CT-CTA-A---------AAGSGTATGCGGTTTTTDDD-----------------------------------------------------------------------------------------------------------------------------------DDDTTTTGCTTTTGTTTTTCTTTTTAGS-AA-----TGT----------GGAC----CTACCTCAATAGCTTTTG---CTGCTT--GTTCTT-------TTGTTTCAAATTCCACA-----AAGGCAAA---CCCCTTTGGATCTCC-----AGTAGACT---TATAAT----------------------GTGG--TATACTT-ATGT----AAACAACATTGCCA--CATTTACC-AAATACTCTTTCGATCCAGCTGTGATTAACGTTTTT-GGGAAGTAACTC-CT--GGGA----------TAAA-----TTAAA---AGCAGT-ATTAAA-------------GATTT--AATAACTA-------------GCCTAAGCTTT--TCAC-AATCCCTACACCTTA-TTCAG-AATGCCAA-TAAA-----------------------------TTTT---AA-CTT--------AAATATT-----AAT------------------------------------------GTTTC-TGTGTCACTTTTTGACTGGGGACCTGGG---------CTT---TTCTAGAAAAATAA--------------------CTTACCACGTACACCGTCCGCTCATCCTCATCCTTTGGTCTTTCACCCAGGGGCTTTTTCCTTCTGATTCTGGTGCCTTCTAAATCCAGCTT-----------------------------------------------------------------------------
>E1+E3(PG)-Bushbaby
--------------------------------------------------------------------------------------------------------------------------------------------------------------------------GGTTCTGCGGGAGCACTCATTGTTA-CCCTAATCTGTGCC-ATCAAACAAGCAGATAGGAGATTTTTTTTTTTTT-----------------AGGGGAGGATATCTTGTGGTAATGGTTTTAGCTGTTAACATTGACATCTGTATACTTC-------------------AAAAAAAAAAAAAAAGTACCCAGACCCACCC---------AGGATCATACA-TTCCCTGAGAGCTGCTGATACATTAAAATAACAAAAGGCTCTTGTAATGATTCTC-TGAGATAAAAAGGCAAAAGG-AATCCAGGAGTTTAGAATAGTATAAATAG--AAGT-GC-----CAGAAGTCCTTG-CCTTTTAC------------------------------SSTCATCTACAGGA--GAGG-----------AGGAATC-------------------------TCTGGAAACT--GGAT---C------AGAGAGGSGTAAA--CGAAA-----TCTTTT-CT-CTA-G---------AAGSGTTGCGGGTTTTCDDD-----------------------------------------------------------------------------------------------------------------------------------DDDCTTTTTGTTTTCTTTTCCTTTTAGS-G------CCT----------GGAC----CTACCTCAATAGCTTTTG---CTGCTT--GTTCTT-------TTGTTTCAAATTCCACA-----AAGGCAAA---TCCCTTTGGATCTCC-----AGTAGACT---TGTAAT----------------------GTGG--TATACTT-ATGT----AAACAACATTGCCA--CATTTCCC-AAATACTCTTTCAATCCAGCTGTGATTAACATTTTT-AGGAAGTAACTC-CT--AGGA----------TAAA-----TTAGA---AGCAAT-ATTTAA-------------TAATT---------ATG-----------GCGTAAGCTTT--TCAC-AATCCCTACACCTTA-TTCAG-CATCCCAA-TAAA-----------------------------TTTT---AA-CTT--------AATTAAT------GT------------------------------------------GTTTC-TGTGTCACTTTCTGGCGGGGGACCTGGG--CTCTTA-----------AGAAAAATAG--------------------CTTACCACATACACTGTCCGCTCATCCTCATCCTTTGGTCTTTCACCCAGGGGCTTTTTCCTTCTGATTCTGGTGCCTTCTAAATCCAGCTT-----------------------------------------------------------------------------
>E1+E3(PG)-F_Lemur
--------------------------------------------------------------------------------------------------------------------------------------------------------------------------GGCTCTGTGGGAGCACTCATTGTTA-CCCTAATCTATGCC-ATCAAACAAGCAGATAGAGGATTTTTT----------------------AAAAAGGAGGATAACTGGTGGTAATGGTTTTAGCTGTTAACATTGACATCTGTATACTTC---------------------AAAAAAAAAAAAAGTATCCAGACCCACCC---------AGGATCATACA-TTCCCTGAGAGCTG---ATACATTAAAATAACAAAAGGCTCTTGTAATGATTCTC-TGAGATAAAAAGGCAAAAGG-AACTCAGGAGTTGAGAATAGTATAAATAG--GAGT-GC-----CTTAAGTCCTTG-CCTTTTAC------------------------------SSCCTTCAAGAGGA--GAAC-----------AGAAACT-------------------------TTAGGAAAGT--AGCC---C-------AGGAGGSGTAAA--GAAAA-----TCTTTT-CT-CTA-A---------AAGSGTACGCCGTTTTGDDD-----------------------------------------------------------------------------------------------------------------------------------DDDAGTTTTTTGCTTTTTTCTTTTTAGS-GA-----TCT----------GGAC----CTACCTCAATAGCTTTTG---CTGCTT--GTTCTT-------TTGTTTCAAATTCCACA-----AAGGCAAA---TCCCTTTGGATCTCC-----AGTAGACT---TATAAT----------------------GCGG--TATACTT-ATAT----AAACAACATTGCCA--CATTTCCC-AAACACTCTTTCAATCCAGCTGTGATTAACATTTTT-GGGAAGTAACTC-CT--GTGA----------TAAA-----TTAAA---AGCAGC-ATTTAAATA---AATAA-GGCTTT--ACTAACTATA-----------CCCTAAACTTT--CAGC-AATTCCTACACCTTA-CTATG-AATGTCAA-TAAA-----------------------------TTAT---AG-CTT--------CAATATT---AAAAT------------------------------------------GTTTC-TGTGTCACTTTTTGAATGGGGATCTGGG--CTCTAA---C---TTTTGTAGAAACGG--------------------CTTACCACATATACTGTCCGCTCATCCTCATCCTTTGGTCTTTCACCCAGAGGCTTTTTCCTCCTGATTCTGGTGCCTTCTAAATCCAGCTT-----------------------------------------------------------------------------
>E1+E3(PG)-Treeshrew
--------------------------------------------------------------------------------------------------------------------------------------------------------------------------GGCTCTGTGGGGTG-CCCATTGTTA-CCCTAATCCCTGCC-ATC-CAGAAGCA--CAGGGGCCTTTCT-----------------------AAGGAGCTGAGGTCCCCTGGTAATTGTGTTAGCTGTTCACATTGACATCTGTATACCTC--------------------------ACAAAAAAGTATCGAGACCCACCC---------AGGGTCATACA-TTCCCTAAGAGCTG---ATACATTGAAATAACAAAAGGCTCCTGTAATGATTCTC-AGAGATAAAGAG-C-AGAGG-AATTCGGGAGCTGAGAAGCATATAAATAC--CAA--GG-----CTGCAGGCCTCG------CAC------------------------------SSCCCTCAGGAGAC--TCTC----------CAGGATCC-------------------------TTGGG--AGT--GGTG---C-------AGGAAGSGTAAA--GAAA------TCTCT--CT-CTC-C---------TAT-CTAGGCCTTTTTCDDD-----------------------------------------------------------------------------------------------------------------------------------DDDACTTTTTACATTGCTTCTATTCAGS-GA-----TCT----------GGACATACATACCTCTATAGCTTTTG---CTGCTT--GTTCTT-------TTGTTTCAAATTCCACA-----AATGCAAA---TCCCTTCGGATCTCC-----GGTGGACT---TGTAAT----------------------GTGG--AATACTT-ATGT----AAACAACATTGCCA--CATTTTTT-TTTT-CTCTTTCGATCCAGCTGTGGTTAACATTTTT-GGGAAGTAATTC-CT--ATAA----------TAAA--------------ACGGT---TAATGTG---TATAA-GGA------------------------------------------------------------------TGTGTCAG-TGG--------------------------------TT---CA-TTT--------CAATACC-GTCCCAT------------------------------------------CTCAC-TGT-----------AAGAGGGACCTCAA------GA-----------------------------------------CTCACCACGTACACAGTCCGCTCATCTTCATCCTTGGGCCTTTCTCCCAGAGGCTGCTTTCTCCTGATCCTGGTCCCTTCTAAATCCAACTT-----------------------------------------------------------------------------
>E1+E3(PG)-Rabbit
--------------------------------------------------------------------------------------------------------------------------------------------------------------------------GGCTCAGAGGGAACAGTCATTGTTA-CCCTAATCTATGCC-ATCAAACAAGCAGATAGGAGATTTTTTTTTTTT-----------------AAGAGGAGGATATCTAGTGGTAATGGTTTGAGCTGTTAACATTGACATCTGTATACTTC---------------------AAAACAAAAAAAAAAGACCAGATCCACCC---------AGGATCATACT-TTCCCTGAGAGCTG---ATACATTAAAATAACAAAAGGCTCTTGTAATGATTCCCCCAAGATAAAAAGGCAAAAGG-AATTTCGGAGTTAAGAATAGTATAAATAG--AAGT-GG-----CTGAAGT-CCTG-TCTTTCAC------------------------------SSCCTTCCACAGGA--GAGC-----------AAGAGTC-------------------------TGTGCGGACT--AATT---C-------AAGAAGSGTAAA--GAAAAA-----------CT-CTGAA---------AAG-CTATCTCGTTTTTDDD-----------------------------------------------------------------------------------------------------------------------------------DDDTTTACTTTTTTTTTTTCTTTCTAGS-GA-----CCT----------GGACTTACTTACCTCAATAGCTTTTG---CTGCTT--GTTCTT-------TGGTTTCAAATTCCACA-----AAAGCAAA---TCCTTTTGGATCTCC-----AGTAGATT---TATAAT----------------------GTGG--TATACTT-ACAT----AAACAACATTGCCA--CATTTCCC-AAATACTCTTTCAATCCAGCTGTGATTAACATTTTT-GGGGAGTAATTC-CT--GTGA----------TAAA-----TTAGA---AACAGT-ATTAACATG--TAATAA--CA--------------------------------GCCTT--TCAC-AATTCTTG--------------TATGTCAA-TAAA-----------------------------TTTT--AAA-CTTA-------AAACACT---AAAAT------------------------------------------GTGTC-TGT--CATTCT---ACTAGGGACCTGGG--TTCTAAGC-----TTCTCAAGAAATGG--------------------CTTACCACATACACAGTCCGCTCATCTTCATCTTTTGGTCTTTCACCCAGAGGTTTTTTCCTCCTGATTCTGGTGCCTTCTAAATCCAGCTT-----------------------------------------------------------------------------
>E1+E3(PG)-Pika
--------------------------------------------------------------------------------------------------------------------------------------------------------------------------AGTTTAGTGGGAACAGTCATTGTTA-CTCTAATCTATGCC-ATCAAACAAGTAGATAGCTTTTATTCTTGTTT------------------CAGAGGAGAATATCTAGTGGTAGTGGTTTTTGTTGCTAATGTTGACATCTGTATACTTC----------------AAAAAAAAAAAAAAAACCCAGTCCAGACCCACCA---------AGGATCATACT-TTCCCTGAGAGCTG---ATACATTAAAATAACAAAAGGCTCTTGTAATGATTCTC-AGAGATAAAAAGGTCACAGG-AATTTAGGAGTTAAGAACAGTATAAATAC--AAGT-GC-----CTGATGT-CTTG-TCTTCCAC------------------------------SSCCTTCCTGAGAA--GAAA-----------GGACATC-------------------------TGTGCTTGCC--TGCT---G-------AAGAAGSGTAAA--GTTAAG-----CTCTTTTT-CTG-C--------------------GTTTTCDDD-----------------------------------------------------------------------------------------------------------------------------------DDDAATTTTTCACTTTTCTCTTTTTAGS-GA-----TCT----------GGAC----CTACCTCAATAGCTTTTG---CTGCTT--GTTCTT-------TGGTTTCAAATTCCACA-----AAAGCAAA---TCCTTTTGGATCTCC-----AGTAGATT---TATAAT----------------------GTGG--TATACTT-ACAT----AAACCACATTGCCA--CATTTTCC-AAATACTCTTTCAATCCAGCTGTGATTAACATTTTT-GGGAAGTAATTC-CT--ACGA----------TAAA-----TTACA---AGCAGT-AGTGA---G--TAATAA-ATA----------------------------ATAAGCCTT--TCAC-AAT--ATG--------------TATGTCAA-TAAA-----------------------------ATTT---CA-A----------CATTAAT---AAAAT------------------------------------------GTTTC-CTTGTCTCTTT--GAATAAGAATTTG-----------------GTCTCGGGGAATGG--------------------CTTACCACATACACTGTTCGCTCATCTTCATCTTTTGGTCTTTCACCCAGAGGTTTTTTCCTCCTGATTTTGGTGCCTTCTAAATCCAGCTA-----------------------------------------------------------------------------
>E1+E3(PG)-Guinea_Pig
--------------------------------------------------------------------------------------------------------------------------------------------------------------------------GGCCCGGTGGGGGCTCGCATTGTCA-CCCTAATCTGTGCC-ATCAAACAAGCAGAGAGGGGACTTTTTTTTTTT-----------------CAGAG-AGGATATCTTGTGGTAATGGTTTTAGCTGTTAACATTGACATCTGTATACTTC-----------------AAAAAAAAAAAAAAAAAGTATCCAAACCCACCC---------AGGATCCAACT-TTCCCTGAGAGCTA---ACACATTAAAATAACAAAAGGCCCTTGTAATGATTCTA-AGAGATAAAAAGGCAAAAGG-AATTCGGGAGTTAAGAATAGTATAAATAG--AAGT-GC-----CTGAGGTCCTTG--CTCGGAT------------------------------SSCCTGGAGGCTGCGCGGAC-----------TCTGCTT-----------------------GACCTGCCTGAC--AGTC---G-------GGGAAG-GAGAA--AGGAGTAAGG-GCCAC-CT-CTG-C----------GC-TGCGGCAGAAGGGDDD-----------------------------------------------------------------------------------------------------------------------------------DDDATTTTTGCCTTTTCCCCCCACTAGS-GT-----TCAA---------GGAC----CTACCTCAATAGCTTTTG---CAGCTT--GTTCTT-------TTGTTTCAAATTCCACG-----AAGGCGAA---TCCCTTTGGATCTCC-----CGTAGACT---TGTAAT----------------------GTGG--TATGCTT-ATAT----AGACAACATTGCCA--CATTTCCC-AAATACCCTTTCTATCCAGCTGTGATTCACATTTTT-AGGAAGTAATTC-CT--GTAG----------CAAA-----TAAAA---AGCAAT-CTTAGAAC----TAC-G-GCTTTC--ACTAT--ATG------------CCTATGGTTT----ACCCCCAA-----------------GATGACAA-TAAA-----------------------------TATT---TA-TTTAC------CTTTACT------AT-------------------------------------------TTGG-TGTGTCAGTTT--AATTTGGGGCTTGGG---------------CTCTGGGGGTAAGGTGTCA---------------CTTACCACATACACAGTGCGCTCGTCCTCATCTTTTGGTCTTTCACCCAGAGGCTTTTTTCTTCTGATTCTGGTGCCCTCTAAGTCCAACTT-----------------------------------------------------------------------------
>E1+E3(PG)-Mouse
--------------------------------------------------------------------------------------------------------------------------------------------------------------------------GGCTCTGTGGGAGCGCTCATTGTTA-CCCTAATCTGTGCC-ATCAAACGGGCAGATAGGAGATTTTTTTT--------------------AAAGAGGAGGATATCTTGTGGTAATGGTTTTAGCAGTTAACATTGACATCTGTTTACTTC-------------AAAAAAGGAAAAAAAAAAAAAAAATCCAGACCTACCCAGG-TCCCCAGGA-CCTACT-TTCCCC-AGAGCTG---ATACATTAAAATAACAAAGGG-TCTTGTAATGATTCTC-AGAGATAGAAAGCCAAAAGG-AACTCAGGAGTTAGGAGTAGTATAAATAC--AAGTGGT-----CTAAAGTCGGCG-TCTTTCAC------------------------------SSCCTCCGAGGACA--GAAC-----------AGGACTC-------------------------TTTGGGAGGC--GG-T---C-------ACGAAGSGTAAA--GGAGGTAAAG-CTTAT-GT-CTG-T---------AAC-CGGGTCACTTTACDDD-----------------------------------------------------------------------------------------------------------------------------------DDDCTGTGCTTTTTCTTTACTTTTCAGSGGT-----CCCACAGAA----GTAC----GTACCTCAATGGCTTTTG---CTGCTT--GCTCTT-------TTGTTTCAAATTCCACA-----AAGGCAAA---TCCCTTAGGATCCCC-----AGTAGACT---TGTAAT----------------------GTGG--AATACTT-ATGT----AAACCACATTGCCA--CATTTCCC-AAATACTCTCTCAATCCAGCTATGAGTAACATTTTT-GGGGAGCAACTC-CT--GTAA----------TAAA-----TC------A-TGGT-A-TGAA-CATTTTA-AA-GTT---------------------------CCTACATTTT--T-ACCAATAAATGAATTATAAATA---AATGAACT-AGAA-----------------------------TT-----------------------------AAAAT-------------------------------------------T----TGTGTCATTT-------------------------------------------------------------------CTTACCACATATACCGTGCGTTCCTCCTCGTCCTTTGGTCTCTCACCTAGGGGTTTTTTCCTCCTGATTCTGGTCCCTTCTAAGTCCAACTT-----------------------------------------------------------------------------
>E1+E3(PG)-Rat
--------------------------------------------------------------------------------------------------------------------------------------------------------------------------GGCTCTGTGGGGGTGCTCATTGTTA-CCCTAATCTGTGCC-ATCAAACAGGCAGATAGGGGATTTTTTTT--------------------AAAGAGGAGGATATCTTGTGGTAATGGTTTTAACAGTTAACATTGACATCTGTTTACTTC----------------AAAAAAGGGGAAGAAAAAAAACCCAGACCTACCCTGGAGCCCCAGGATC-TACT-TTCCCTGGGAGCTG---ATACATTAAAATAACAAA-GGCCC-TGAACCGATTCTC--CACATAGAAAGCCCA-AGG-ACTGCAGGAGCTGGGAGTCGTATAAATAC--CAG--GT-----CTAAAGTCGCCG-TCTTCCAC------------------------------SSCCTCCGAGGAGA--GCG------------AGGAAGC-------------------------------------AGGT---C-------ACCAAGSGTAAG--GTGAG-------------T-CTG-C---------AGC-CTGGTCCCTTCACDDD-----------------------------------------------------------------------------------------------------------------------------------DDDTCTTGTGTCTTTCTTACTTTTCAGS-GT-----CCCACAGAGAGAAGTAC----ATACCTCAATGGCTTTTG---CTGCTT--GCTCTT-------TTGTTTCAAACTCCACA-----AAGGCAAA---TCCCTTAGGATCCCC-----AGTAGACT---TGTAAT----------------------GTGG--AATACTT-ATGT----AAACAACATTGCCA--CATTTCCC-AAATACTCTCTCAATCCAACTGTGAGTAACGTTTTT-TGGGAGCAACTC-CT--ATAA----------TAAA-----TCAGAC--A-TCCT-A-TGAA------TA-AA-GTT---------------------------CCTACATTTT----ACCAATAAAGTGGAAA---------ACTAGAAT-TAAA-------------------------------------------------------------ACTT------------------------------------------GTGTC-TGTGTCGTTT-------------------------------------------------------------------CTTACCACATATACCGTGCGTTCTTCCTCGTCCTTTGGTCTCTCTCCTAGGGGTTTTTTCCTCCTGATTCTGGTCCCTTCTAAGTCCAACTT-----------------------------------------------------------------------------
>E1+E3(PG)-Beaver
--------------------------------------------------------------------------------------------------------------------------------------------------------------------------GGCTCTGTGGGAGCACTCATTGTTA-CCTTAATCTGTGCCCATCAAACAAGCAGATAGAGGTCTTTTTTTTTTTTTTTTTT---------AAAGAGTAGGATATCTAGTGGTAATGGTTTTAGCAGTTAACATTGACATCTGTATACTTC--------AAAAAAAAACCCAAAAAAACAAACCAGTATCCAGACCCACCC---------AGGATCATACT-TTCTCCGAGAGCTG---AGACATTAAAATAACAAAAGGCTCCTGTAATGATTCTC-TGAGATAAAACG-CAAAAGG-AATTCTCGAGTTAAGAATAGTATAAATAG--AAGT-AC-----CAGAGGT--CTG-CTTTTCAC------------------------------SSACTTCAAGAAGA--GAAC-----------AGGACTG-------------------------TTTGC-AAGTA-AGTC---C-------AGGAAGSGTAAA--GGAAG---------AT-TT-CTG-A----------AG--TAGGCCATTTAGDDD-----------------------------------------------------------------------------------------------------------------------------------DDDTTGTCCTTGGTTTATTTTTCTTAGS-GA------CC----------GGAC----CTACCTCAATAGCTTTTG---CTGCTT--GTTCTT-------TTGTTTCAAATTCCACA-----AAGGCAAA---TCCCTTTGGATCTCC-----AGTAGACT---TGTAAT----------------------GTGG--TATACTT-ACAT----AAACCACATTACCA--CATTTCCC-AAATACTCTTTCAATCCAGCTGTGGTTAACATTTTT-GGGAAGTAACTC-CT--ATGG----------TAAA-----TGAAATT-AGTAGC-ATTAAG-TA---TGTCA-GTA---------------------------CTTGGGGAAA----A--AATAAAA----CTTT---------AAAAAG-TAAA-------------------------------------A-CTT-----------------------------------------------------------------GTTCCATGTTTTATTT-------GAAGAC-TGGG--CTGGGAG----------------------------------------CTTACCACATACACTGTGCGTTCATCCTCATCCTTTGGTCTTTCACCCAGGGGCTTTTTTCTCCTGATTCTGGTGCCCTCTAAATCCAGCTT-----------------------------------------------------------------------------
>E1+E3(PG)-Otter
--------------------------------------------------------------------------------------------------------------------------------------------------------------------------GGCTCCACAGGAGCACTCATTGTTA-CTCTAATCTATGCC-ATCAAACAAGTAGATAGGGGTTTTTTTTTTTTTTTT--------------AAGAGGAGGATATCTCGTGGTAATGGTCTTAGCAGTTATTATTGACATCTGTATACTTC-------------------AAAAAAAAAAAAAAAGTATCCAGACCCACCC---------AGGATCATACA-TTCCCTGAGAGCTG---ATACATTAGAATAACAAAAACCTCTTGTAATGATTCTC-TGAGATAAAAAGGCAAAAGG-AATTCAGCAGTTAAGAATAGTATAAATAC--AAGT-GC-----CTGAAGTCCTTG-CCTTTTAA------------------------------SSCCTTCAAGAGGA-TAGAT----------ACGGCCGG--------------------------------AGTACAAGC---C-------TGGAAA-ACTAG--GAAAAA-----CTTTT-CTCCCA-A---------AAGSGTATAGTATTTTADDD-----------------------------------------------------------------------------------------------------------------------------------DDDAAGTTTTTTGCCTTTCTTTTTTAGS-GT-----TCT----------GGAC----CTACCTCAATAGCTTTTG---CTGCTT--GTTCTT-------TTGTTTCAAATTCCACA-----AAGGCAAA---TCCCTTTGGATCTCC-----AGTAGATT---TATAAT----------------------GTGG--TATGCTT-ATAT----AAACAACATTGCCA--CATTTCCC-AAATACTCTTTCAATCCAACTGTGGTTAACATTTTT-GGGAAGTAATTC-CT--GTAG----------TAAG-----TTAGA---AGCAAT-ATTAAA------TACAA-ATA-------------------------------------------------------CTGT-CTT---GAGGTAAA-TAAA-----------------------------TTTTTT-TA-CT---------CAATTTA---AAAAT------------------------------------------GTTTT-TGT--CAT-------TTGTGATCGCTAG--CTTTGAGC-----TTTTTTT-AAACGGCTTA----------------CTTACCACATACACAGTCCGTTCATCCTCATCCTTTGGTCGTTCACCCAGTGGCTTTTTTCTCCTTATTCTGGTGCCTTCTAAGTCCAGCTT-----------------------------------------------------------------------------
>E1+E3(PG)-L_Panda
--------------------------------------------------------------------------------------------------------------------------------------------------------------------------GGCTCCACAGGAGCACTCATTGTTA-CTCTAATCTATGCC-ATCAAACAGGCAGATAGGGGATTTTTTTTTTTT-----------------AAGAGGAGGATATCTTGTGGTAATGGTCTTAGCAGTTATTATTGACATCTGTATACTTC-------------------AAAAAAAAAAAAAAAGTATCCAGACCCACCC---------AGGATCATACA-TTCCCTGAGAGCTG---ATACATTAGAATAACAAAAACCTCTTGTAATGATTCTC-TGAGATAAAAAGGCAAAAGG-AATTCAGCAGTTAAGAATAGTATAAATAC--AAGT-GC-----CTGAAGTCCTTG-CCTTTTAA------------------------------SSCCTTCGTGAAGA-CAGAT----------ACTTGCTG--------------------------------AGTATAATT---C-------AAGGAA-ACTAG--AAAAA------------CTTCTC-A---------AAGSGTATGGTATTTTGDDD-----------------------------------------------------------------------------------------------------------------------------------DDDTAATTTTTTTGCTTTCCTTTTTAGS-GT-----TCT----------GGAC----CTACCTCAATAGCTTTTG---CTGCTT--GTTCTT-------TTGTTTCAAATTCCACA-----AAGGCAAA---TCCCTTTGGATCTCC-----AGTAGATT---TATAAT----------------------GTGG--TATGCTT-ATAT----AAACAACATTGCCA--CATTTCCC-AAATACTCTTTCAATCCAGCTGTGATTAACATTTTT-GGGAAGTAATTC-CT--ACAG----------TAAA-----TTAGA---AGCAAT-ATTAAA------TACAA-ATATT-----------------------------------------------------CTGT-CTCA--ACGGTCAA-TAAA-----------------------------TTTT---TA-CTTG-------TAACAAA-----AAT------------------------------------------GTTTC-TGT--CATTCTTTCACTGTGATCACCAGCTTTTTGAGCTT---TTCTT---AAATGG--------------------CTTACCACATACACTGTCCGTTCATCCTCATCCTTTGGTCGTTCACCCAGTGGCTTTTTTCTCCTGATTCTGGTGCCTTCTAAGTCCAGCTT-----------------------------------------------------------------------------
>E1+E3(PG)-G_Panda
--------------------------------------------------------------------------------------------------------------------------------------------------------------------------GGCTCCCCAGGAGCATTCATTGTTA-CTCTAATCTATGCC-ATCAAACAAGCAGATAGGGGATTTTTTTTTTTCCT--------------AAAGAGGAGGATATCTTGTGGTAATGGTCTTAGCAGTTATTATTGACATCTGTATACTTC-------------------AAAAAAAAAAAAAAAGTATCCAGACCCACCC---------AGGATCATACA-TTCCCTGTGAGCTG---ATACATTAGAATAACAAAAAGCTCTTGTAATGATTCTC-TGAGATAAAAAGGCAAAAGG-AATTCAGCAGTTAAGAATAGTATAAATAC--AAGT-GC-----CTGAAGTCCTTG-CCTTTTAA------------------------------SSCCTTCAAGAGGA--GGAC-----------AGCACAC--------------------------TTCGGGAGTAGAATT-------------GAAA-G--AG--AAAAAA-----CTTT--CTTCCG-A---------AAGSGTATGGCGTTTTCDDD-----------------------------------------------------------------------------------------------------------------------------------DDDTTTTTTTTTTGCTTTTCCTTTTAGS-GT-----TCT----------GGAC----CTACCTCAATAGCTTTTG---CTGCTT--GTTCTT-------TTGTTTCAAATTCTACA-----AAGGCAAA---TCCCTTTGGATCTCC-----AGTAGATT---TATAAT----------------------GTGG--TATGCTT-ATAT----AAACAACATTGCCA--CATTTCCC-AAATACTCTTTCAATCCAGCTGTGATTAACATTTTT-GGGAAGTAATTC-CT--ACAA----------TTAA-----TTAGA---AGCAAT-ATTAAG------TATAA-GTA-------------------------------------------------------CTTT-TTC---AAGGTCAA-TAAA-----------------------------GTTT---TA-CTTG-------TAATATA-----AAT------------------------------------------ATTTC-TGT--CATTCTTT----GCACTCGCCAG--CTTTGAGCT----TTTCTTAAAAATGG--------------------CTTACCACATACACTGTCCGTTCATCCTCATCTTTTGGTCGTTCACCCAATGGTTTTTTTCTCCTGATTCTGGTGCCTTCTAAGTCCAGCTT-----------------------------------------------------------------------------
>E1+E3(PG)-Bear
--------------------------------------------------------------------------------------------------------------------------------------------------------------------------GGCTCCCAAGGAGCATTCATTGTTA-CTCTAATCTATGCC-ATCAAACAAGCAGATAGGGGATTTTTTTTTCTT----------------AAAGAGGAGGATATCTTGTGGTAATGGTCTTAGCAGTTATTATTGACATCTGTATACTTC--------------------AAAAAAAAAAAAAAGTATCCAGACCCACCC---------AGGATCATACA-TTCCCTGTGAGCTG---ATACATTAGAATAACAAAAAGCTCTTGTAATGATTCTC-TGAGATAAAAAGGCAAAAGG-AATTCAGCAGTTAAGAATAGTATAAATAC--AAGT-GC-----CTGAAGTCCTTG-CCTTTTAA------------------------------SSCCTTCACGGGGA--GGAC-----------AGCACAC--------------------------TTCGGGAGTACAATT-------------GAAA-A--AA--GAAAAA-----CTTT--CTTCCT-A---------AAGSGTATGGTGTTTTGDDD-----------------------------------------------------------------------------------------------------------------------------------DDDTTTTTTTTTTGCTTTTCCTTTTAGS-GT-----TCT----------GGAC----CTACCTCAATAGCTTTTG---CTGCTT--GTTCTT-------TTGTTTCAAATTCTACA-----AAGGCAAA---TCCCTTTGGATCTCC-----AGTAGATT---TATAAT----------------------GTGG--TATGCTT-ATAT----AAACAACATTGCCA--CATTTCCC-AAATACTCTTTCAATCCAACTGTGATTAACATTTTT-GGGAAGCAATTC-CT--ATAA-------------------TTAGA---AACAAA-ATTAAA------TATAA-GTA-------------------------------------------------------CTTT-TTC---AAGGTCAA-TAAA-----------------------------GTTT---TA-CTTG-------TAATATA---AAAAT------------------------------------------ATTTC-TGT--CATTCTTTGACTGCACTCGCCAG--CTTTGAGCT----TTTCTTAAAAATGG--------------------CTTACCACATACACTGTCCGTTCATCCTCATCCTTTGGTCGTTCACCCAATGGCTTTTTTCTCCTGATTCTCGTGCCTTCTAAGTCCAGCTT-----------------------------------------------------------------------------
>E1+E3(PG)-Seal
--------------------------------------------------------------------------------------------------------------------------------------------------------------------------GGCTCCACAGGCGCACCCATTGTTA-CTCTAATCTATGCC-ATCAAACAAGCAGATAGGGGCTTTTTTTTTTTT---------------GAAAGAGGAGGATATCTTGTGGTAATGGTCTTAGCAGTTATTACTGACATCTGTATACTTC------------------AAAAAAAAAAAAAAAAGTATCCAGACCCACCC---------AGGATCATACA-TTCCCTGAGAGCTG---ATACATTAGAATAACAAAAACCTCTTGTAATGATTCTC-TGAGATAAAAAGGCAAAAGG-AATTCAGCAGTTAAGAATAGTATAAATAC--AAGT-GC-----CTGAAGTCCTTG-CCTTTTAA------------------------------SSCCTTCAAGAGGA--GGAC-----------AG-ACAC--------------------------TTGGGGAGTACGATT---C-------AGGAAA-CCTAG--GAAAAA-----CTTT--CTTCCC-A---------AAGSGTATGGTATTTTTDDD-----------------------------------------------------------------------------------------------------------------------------------DDDTAATTTTTTTGCTTTTCCTTTTAGS-GT-----TCT----------GGAC----CTACCTCAATAGCTTTTG---CTGCTT--GTTCTT-------TTGTTTCAAATTCCACA-----AAGGCAAA---TCCCTTTGGATCTCC-----AGTAGATT---TATAAT----------------------GTGG--TATGCTT-ATAT----AAACAACGTTGCCA--CATTTCCC-AAATACTCTTTCAATCCAGCTGTGATTAACGTTTTT-GGGAAGTAATTC-CT--ACAG-----------AAA-----TTAAA---AGCAAT-ATTAAA------TATAA-GTA-------------------------------------------------------CTTTTCTC---AAGGTCAA-TAAA-----------------------------TTTT---TA-CTTG-------TAATATA---AAAAT------------------------------------------GTTTC-TG------TCTTTGACTGTGATCGCCAG--CCCTGAGCTT---TTCTT---AAATGGCTTA----------------CTTACCACATACACTGTCCTTTCATCCTCATCCTTTGGTCGTTCACCCAGTGGCTTTTTTCTCCTGATTCTGGTGCCTTCTAAGTCCAGCTT-----------------------------------------------------------------------------
>E1+E3(PG)-Walrus
--------------------------------------------------------------------------------------------------------------------------------------------------------------------------GGCTCCACAGGCGCACTCATTGTTA-CTCTAATCTATGCC-ATCAAACAAGCAGATAGGGCCTTTTTTTTTTTTTTTTT-----------AAAGAGGAGGATATCTTGTGGTAATGGTCTTAGCAGTTATTATTGACATCTGTATACTTC---------------------AAAAAAAAAAAAAGTATCCAGACCCACCC---------AGGATCATACA-TTCCCTGAGAGCTG---ATACATTAGAATAACAAAAACCTCTTGTAATGATTCTC-TGAGATAAAAAGGCAAAAGG-AATTCAGCAGTTAAGAATAGTATAAATAC--AAGT-GC-----CTGAAGTCCTTG-CCTTTTAA------------------------------SSCCTTCAAGAGGA--AGAC-----------AG-ACAC--------------------------TT-GGGAGTACGATT---C-------AGGAGA-GCTAG--GAAAAA-----CTCT--CTTCCC-A---------AAGSGTATGGTATTTTTDDD-----------------------------------------------------------------------------------------------------------------------------------DDDTAATTTTTTTGCTTTTCCTTTTAGS-GT-----TCT----------GGAC----CTACCTCAATAGCTTTTG---CTGCTT--GTTCTT-------TTGTTTCAAATTCCACA-----AAGGCAAA---TCCCTTTGGATCTCC-----AGTAGATT---TATAAT----------------------GTGG--TATGCTT-ATAT----AAACAACGTTGCCA--CATTTCCC-AAATACTCTTTCAATCCAGCTGTGATTAACATTTTT-GGGAAGTAATTC-CT--ACAA----------TAAA-----TTAGA---AGCAAT-ATTAAA------TATAA-GTA-------------------------------------------------------CTTT-CTC---AAGGTCAA-TAAA-----------------------------TTTT---TA-TTTG-------TAATATA---AAAAT------------------------------------------GTTTC-TGT--CTTTCTTTTACTGCGATCGCCAG--CCCTGAACTT---TTCTTCTTAAATGGCTTA----------------CTTACCACATACACTGTCCTTTCATCCTCATCTTTTGGTCGTTCACCCAGTGGCTTTTTTCTCCTGATTCTGGTGCCTTCTAAGTCCAGCTT-----------------------------------------------------------------------------
>E1+E3(PG)-Dog
--------------------------------------------------------------------------------------------------------------------------------------------------------------------------GGCTCCACAGGAGCACTCATTGTTA-CTCTAATCTATGCC-ATCAAACAAGCAGATAGGGGATTTTTTTTTTTTTTTTT-----------AAAGAGGAGGATATCTTGTGGTAATGGTCTTAGCTGTTATTATTGACATCTGTATACTTC-----------------AAAAAAAAAAAAAAAAAGTATCCAGACCCACCC---------AGGATCGTACA-TTCCCTGAGAGCTG---ATACATTAGAATAACAAAAACCTCTTGTAATGATTCTC-AGAGATAAAAAGGCAAAAGG-AATTCAGCAGTTAAGAATAGTATAAATAC--AAGT-GC-----CCGAAGTCCTTG-CCTTTTAA------------------------------SSCCTTCAAGGGGA--AGAC-----------AAAACGC--------------------------TGGGAGAGTACTATT---C------GGGGAAA-ATTAA--GAAAAT-----CTTT--CTTCCC-A---------AAGSGTATGGAATTTTTDDD-----------------------------------------------------------------------------------------------------------------------------------DDDTAATTTTTTTGCTTTTCCTTTTAGS-GT-----TCT----------GGAC----CTACCTCAATAGCTTTTG---CTGCTT--GTTCTT-------TTGTTTCAAATTCCACA-----AAGGCAAA---TCCCTTTGGATCTCC-----AGTAGATT---TATAAT----------------------GTGG--TATGCTT-ATAT----AAACAACATTGCCA--CATTTCCC-AAATACTCTTTCAATCCAGCTGTGATTAACATTTTT-GGGAAGTAATTC-CT--ACAA----------TAAA-----TTAGA---AGCAAT-AGTAAA------------GT--------------------------------------------------------C----CTC---AAGGTTAA-TAAA-----------------------------TTTT---TA-CAAG---TCCTCAAGGTT---AATAAATTTTTACTAGTAATATTAAAGT-------------------GTTTC-TGT--CAAT-TTTGTCTGTGATCACTAT--CTCTGAGCT----TTTTTTTAAAATGG--------------------CTTACCACATACACTGTCCGTTCATCCTCATCCTTTGGTCGTTCCCCCAGGGGCTTTTTCCTCCGGATTCTGGTGCCTTCCAAGTCCAGCTT-----------------------------------------------------------------------------
>E1+E3(PG)-Cat
--------------------------------------------------------------------------------------------------------------------------------------------------------------------------GGCTCCACAGGAGCACTCATTGTTA-CTCTAATCTATGCC-ATCAAACAAGCAGATAGGG-TTTTTTTTTTTTTTTTTT-----------AAAGAGG---ATATCTTGTGGTAATGGTCTTAGCTGTTATTATTGACATCTGTATACTTC------------------AAAAAAAAAAAAAAAAGTATCCAGACCCACCC---------AGGATCATACA-TTCCCAGAGAGCTG---ATACATTAGAATAACAAAAACCTCTTGTAATGATTCTC-TGAGATAAAAAGGCAAGAGG-AATTCAGCAGTTAAGAATAGTATAAATAC--AAGT-GC-----CTGAAGTCCTTG-CCTTTTAA------------------------------SSCCTTCAAGAGGA--GGAC-----------AGGGCAC--------------------------TTCGAGAGTACAATT---C-------AAGAAG-GATCA--GAAAAA-----CTTT--CTTGGC-A---------AAGSGTATGGTTTTTTGDDD-----------------------------------------------------------------------------------------------------------------------------------DDDAATTGTCTTTGCTTTTCTTTTTAGS-GT-----TCG----------GGAC----CTACCTCAATAGCTTTCG---CTGCTT--GTTCTT-------TTGTTTCAAATTCTACA-----AAGGCAAA---TCCCTTTGGATCTCC-----AGTAGATT---TATAAT----------------------GTGG--TATACTT-ATAT----AAACAACATTGCCA--CATTTCCC-AAATACTCTTTCAATCCAGCTGTGATTAACATTTTT-GGGAAGTAATTC-CT--GTAA-------------G-----TGAGA---AGCAAT-ATTAAA--A---TAGAA-GAA-------------------------------------------------------CTTT-TTC---AGGGTCAA-TAAA-----------------------------TTTT---TA-CTTG-------TAATGTT---AGAAT------------------------------------------GTTTC-TGT--CATTCTTT-----TGAATGCCAG--CACTGAGCTT---TTAGAAAATAAGG---TCTCACCACATA------CATACCACATACACTGTCCGCTCATCCTCATCTTTTGGTCGTTCACCTAAAGGCTTTTTTCTCCTGATTCTGGTGCCTTCTAAGTCCAGCTA-----------------------------------------------------------------------------
>E1+E3(PG)-Pangolin
--------------------------------------------------------------------------------------------------------------------------------------------------------------------------GGCTCCACAGGAGCACTCATTGTTA-CCCTAATCTATGCC-ATCAAACAAGCAG---GGGAATTTTTTTT---------------------AAGGGGAGGATATCTTTTGGTAATGGTTTTAGCTGTTAACATTGACATCTGTATACTTC-------------------AAAAAAAAAAAAAAAGTATCCAGACCCACCC---------AGGATCGTAC--TTCTCAGAGAGCTG---ATACATTAGAATAACAAAAGGCTCTTGTAATGATTCTC-TGAGATAAAAAGGCAAAAGG-AATTCAGGAGTTAAGAATAGTATAAATAG--AAGT-GT-----CTGAAGTCCTTG-CCTTTTAA------------------------------SSCCTTCAGGAGGA--GAAC-----------ACGACAC-------------------------TTTGGAAACTAAAATC---C-------AGCAAGSGTACA--GAAAAA-----CTTT--CTTC-A-A---------AAGSGTATGACGTTTTGDDD-----------------------------------------------------------------------------------------------------------------------------------DDDTAATTTCTTTGCTTTTCTTTTCAGS-GT-----TCT----------GGAC----CTACCTCAATAGCTTTTG---CTGCTT--GTTCTT-------TGGTTTCAAATTCTACA-----AAGGCAAA---TCCCTTTGGATCTCC-----AGTAGATT---TATAAT----------------------GTGG--TATACTT-ATAT----AAACAACATTGCCA--CATTTCCC-AAATACTCTTTCAATCCAGCTGTGATTAACATTTTT-GGGAAGTAATTC-CT--ATGA----------TAAA-----TGAGA---AGCAGT-GCTAAA------TGTTA-GAGTT-----------------------------------------------------CTTAACCC---A-GATCAA-TAAA-----------------------------TTTA---TA-CTT--------GACTATT---AAAAT------------------------------------------GTT---TGTTGTACTTGGAGTTGGGGGACATCAG--CTCTGAGCTT---TTCTAGAAAAAATCA-------------------CTTACCACGTACACTGTCCGCTCATCCTCATCCTTTGGTCTTTCACCCAGAGGCTTTTTTCTTCTGATTCTCGTGCCTTCTAAATCCAGCTT-----------------------------------------------------------------------------
>E1+E3(PG)-Bat
--------------------------------------------------------------------------------------------------------------------------------------------------------------------------GGCTCC-GGGAAGCGCTCATTGTGAGCCCTAATCTCCGCC-ATCAAACACGCAGATAGCAGAGTTT------------------------AAGGAGGAGGAGATCTGCTGGTGATGGGTTTAGCTGTTAACATTGGCATCTGTATACTTC----------------------AAAAAAAAAAAAAAATCCCAACCCACCC---------AGGATCCTACC-TTCCCA---AGCTG---AGTCATTAGAATAACAAAAGGCCCTT--AATGACTCCC-TAAGAT--AAAGGCAGAAGG-AATGCAG-AGCCAAGGACCCTATAAATAC--AGGA-GC-----TCCAAGT------CCTCTTAG------------------------------SSCCTTCC-CAGGA--GGAC-----------AGGAC---------------------------TTTGGGGA-----------C-------AG-----------------------CTTT--CTTCTG-A---------AAGSGTATGCCGTGTGCDDD-----------------------------------------------------------------------------------------------------------------------------------DDDTTTTGCTAACGGTTTTCCTTACAGS-GT-----TCT----------GGAC----CTACCTCAATAGCTTTTG---CTGCCT--GTTCTT-------TTGTCTCAAATTCCACA-----AAGGCAAA---CCCCTTCGGGTCTCC-----CGTAGACT---TGTAGT----------------------GTGG--GATGCTC-ACGT----AAACGACATTGCCA--CATTTGCC-AAACACTCTCTCAATCCAGCTGTGATTCACATTTTT-GGGAAGTAACTC-CT--ACAA----------TACA-----TTAGT---TACACT-GTTAA--TAA--TGCTT-CTCTC-----------------------------------------------------CTTA-CTC---ATGGTCAC-CAGT-----------------------------GTT----TA-CTTG-------TATTCCA---GAACA-------------------------------------------------------------------------------------------------------GG--------------------CTTACCACGTACACGGTCCGCTCATCCTCATCCTTGGGTCTCTCCCCCAGAGGCTGCTTCCTCCTGATCCTGGTGCCTTCCAAGTCCAGCTG-----------------------------------------------------------------------------
>E1+E3(PG)-Horse
--------------------------------------------------------------------------------------------------------------------------------------------------------------------------AGCTCCCCAGGAGCACTCATTGTTA-CCCTAATCTATGCC-ATCAAACAAGCAGATGGGGGATTTTTTTTTT------------------AAAGAGGAGGATATCTTGTGGTAATGGTTTTAGCTGTTAACATTGACATCTGTATACTTC----------------------AAAAAAAAAAAAGTATCCAGACCCACCC---------AGGATCATACA-CTCCCTGGGAGCTG---ATACATTAGAATAACAAAAGGCTCTTGTAATGATTCTC-TGAGATAAAAAGGCAAAAGG-AATTCAGGGGTTAAGATTAGTATAAATAC--AAGT-GC-----CTGAGGTCCTTG-CCTTTTAA------------------------------SSCCTTCAAGAGGA--GAAC-----------AGGACTC-------------------------TTTGGAAAATATGATC---C-------AGGAAGSGTTAA--GAAAA-------TCT--CTTCC--A---------AAGSGTATGCGATTTTGDDD-----------------------------------------------------------------------------------------------------------------------------------DDDCTAATTTTCTTTTTTTCTTTTTAGS-GT-----TCT----------GGAC----CTACCTCAATAGCTTTTG---CTGCTT--GTTCTT-------TTGTTTCAAATTCCACA-----AAGGCAAA---TCCCTTTGGATCTCC-----AGTAGACT---TATAAT----------------------GTGG--TATACTT-ATAT----AAACAACATTGCCA--CATTTCCC-AAAAACTCTCTCAATCCAGCTGTGATTAACGTTTTT-GGGAAGCAACTC-CT--ATAAATTGA-----TAAACTGGATTAGA---AGCAGT-ATTAAA-TA---CATTA-AGATT-----------------------------------------------------CTTG-TTCAG-AAGGCCAT-TAAA-----------------------------TTTT---TA-GTT--------GAATGTT---AAAAT------------------------------------------GTT---TGTCTDDTTCTTT-ACTGGGGACGT-GG--CTGTAAGGTT---TTTGTAGGAAAAGG--------------------CTTACCACATACACTGTGCGCTCATCCTCATCCTTCGGTCTCTCACCCAGAGGCTTCTTTCTCCTGATTCTGGTGCCTTCTAAATCCAGCTT-----------------------------------------------------------------------------
>E1+E3(PG)-Pig
--------------------------------------------------------------------------------------------------------------------------------------------------------------------------AGCCCGGCAGGAGCACTCATTGTTA-CCCTAATCTATGCC-ATCAAACAAGCAGATAGGGGATTTTTTTTTTTTTTTTTTTTT-------AAAGAGGAGGATATCT-GTGGTAATGGTTTTAGCTGTTAACATTGACATGTGTATACTTC----------AAAAAAAAAAAAAAAAAAAAAAAGGCATCCAGACCCACCC---------AGGACCATACA-TTCCCTGAGAGCTG---ATACATTAGAATAACAAAGAGCTCTTGTAATGATTCTC-TGAGATAAAAAGGCAAAAGG-AATCCCGGAGTTAAGAATAGTATAAATAC--AAGT-GC-----CCAAAGTCCCAG-CCTTTTAA------------------------------SSCCTTCTACAGGA--AAAC-----------TGGACTC-------------------------CTAGGAAACTGTAATC---C-------CAGAAGSGTTAA--GAAAAA-----------CTTCTA-A---------AAGSGTATGCCATTTCCDDD-----------------------------------------------------------------------------------------------------------------------------------DDDATTTTCTTTCTCTTTTTGTTTTAGS-GT-----TCT----------GGAC----CTACCTCAATAGCTTTTG---CTGCTT--GTTCTT-------TTGTTTCAAATTCCACA-----AAGGCAAA---TCCCTTTGGGTCTCC-----AGTAGATT---TATAAT----------------------GTGG--AATACTT-ATAT----AAACAACGTTTCCA--CATTTTCC-AAACACTCTTTCAATCCAGCTGTGATTAACATTTTT-GGGCAATAACTC-CT--ATGG----------TAAA-----TCAAA---GTAGAT-ATTAAA-TAA--TAAAT-AAATT-----------------------------------------------------TTTA-CTT---TT----AA-TAAC------------------------------------T-------------GAATATT--AAAAAT------------------------------------------GTTTC-GGTTCT---------TTGGGGACAG-----CTCTGAGCTTTCTTTCCAGG---------------------------CTTACCACATACACTGTCCGCTCATCCTCATCTTTCGGTCTTTCGCCCAGAGGCTTTTTTCTCCTAATTCTGGTGCCTTCTAAATCCAGCTT-----------------------------------------------------------------------------
>E1+E3(PG)-Cattle
--------------------------------------------------------------------------------------------------------------------------------------------------------------------------GGCTCTGCAGGAGCACTCATTGTTA-CCCTAATCTGTGCC-ATCAAACAAGCAGATAGGGGATTTTTTTTTTTTTTTT------------AAAGAGGAGAATATCT-GTGGTAATGGTTTTAGCTGTTAACATTGACATCTGTATACTTC----------------------AAAAAAAAAAAAAAATCCAGACCCACCC---------AGGACCATACA-TTCCCTGAGAGCTG---ATACATTAGAATAACAAAGGGCTCTTGTAATGATTCTC-TGAGATAAAAAGGGAAAAGG-AATTCAGGAGTTAAGAATAGTATAAATAG--AAGT-AC-----CCGAAGTCCATG-CCTTTTAAC-----------------------------SSCCTCCAAGAGGA--AAAC-----------TGGAATC-------------------------TTTGGAAACTGTAATC---C-------AGGAAASGTTAA--GAAAGA-----AACT--CTTGTA-A---------AAGSGTATGCCGTTTTCDDD-----------------------------------------------------------------------------------------------------------------------------------DDDTAATTTTCTTTCTCTTTCTTTTAGS-GT-----TGT----------GGAC----CTACCTCAATAGCTTTTG---CAGCTT--GTTCTT-------TTGTTTCAAATTCCACG-----AAGGCAAA---TCCCTTTGGGTCCCC-----AGTAGATT---TATAAT----------------------GTGG--TATACTT-ATAT----AAACAACATTGCCA--CATTTCCC-GAAGACTCTCTCAATCCAGCTGTGGTTAACATTTTT-GGGAAGTAATTC-CT--ATAA----------TAAA--------AT---AGTAAT-----AA-TAAATTGTTA-AAAAC-----------------------------------------------------CTTAACTG---AA----AA-TAAA-----------------------------GCTT---TA-CTTAAATTCACTACTACT---ACAAT------------------------------------------GTTTC-TGTTG------------GGTGACAACAG--TTCTGAGCTT---TTCCAGAAAAACTG--------------------CTTACCACATACACTGTCCGCTCATCCTCATCCTTTGGCCTTTCACCCAGTGGCTTTTTCCTCCTGATTCTGGTGCCTTCTAAATCCAGCTT-----------------------------------------------------------------------------
>E1+E3(PG)-Whale
--------------------------------------------------------------------------------------------------------------------------------------------------------------------------GGCTCTGCAGGAGCACTCATTGTTA-CCCTAATCTATGCC-ATCAAACAAGCAGATAGGGGATTTTTTTTTTTTTTTTTT----------AAAGAGGAGAATATCT-GTGGTAATGGTTTTAGCTGTTAACATTGACATCTGTATACTTC-----------------------AAAAAAAAAAAGTATCCAGACCCACCC---------AGGACCATACA-TTCCCTGAGAGCTG---ATACATTAGAATAACAAAGGGCTCTTGTAATGATTCTC-TGAGATAAAAAGGCAAAAGG-AATTCAGGAGTTAAGAATAGTATAAATAG--AAGT-AC-----CCAAAGTCCTTG-CCTTTTAAC-----------------------------SSCCTCCAAGAGGA--AAAC-----------TGGATTC-------------------------TTTGGAAAGT--AATC---C-------AGGAAGSGTTAA--GAAAAA-----CTCT--CTTCTA-A---------AAGSGTATGCCATTTGCDDD-----------------------------------------------------------------------------------------------------------------------------------DDDTAATTTTCTTTTCCTTTCTTTTAGS-GT-----TCT----------GGAC----CTACCTCAATAGCTTTTG---CTGCTT--GTTCTT-------TTGTTTCAAATTCCACA-----AAGGCAAA---TCCCTTTGGATCTCC-----AGTAGACT---TATAAT----------------------GTGG--TATACTT-ATAT----AAACAACATTGCCA--CATTTCCC-AAATACTCTTTCAATCCAGCTGTGATTAACATTTTT-GGGAAGTAATTC-CT--ATGA----------TAAA-----TTAGA---AGCAAT-ATTAAA-TAAAATGTTA---AAT-----------------------------------------------------CTTAG------------AA-TAAA-----------------------------TTTT---TA-CTTTACT----GAGTATT---AAAAT------------------------------------------GTTTC-TG-GGTTTTTTT-----GGGGACGACAC--TTCTGAGCGT---TTCCAGAAAAATGG--------------------CTTACCACATACACAGTCCGCTCATCCTCATCCTTTGGTCTCTCACCCAGAGGCTTTTTCCTCCTGATTCTGGTGCCTTCTAAATCCAGCTT-----------------------------------------------------------------------------
>E1+E3(PG)-Dolphin
--------------------------------------------------------------------------------------------------------------------------------------------------------------------------GGCTCTGCAGGAGTACTCATTGTTA-CCCTAATCTATGCC-ATCAAACAAGCAGATAGGGGATTTTTTTTTTTTTTTTT----------AAAAGAGGAGAATATCT-GTGGTAATGGTTTTAGCTGTTAACATTGACATCTGTATACTTC--------------------AAAAAAAAAAAAAAGTATCCAGACCCACCC---------AGGACCATACA-TTCCCTGAGAGCTG---ATACATTAGAATAACAAAGGGCTCTTGTAATGATTCTC-TGAGATAAAAAGGCAAAAGG-AATTCAGGAGTTAAGAATAGTATAAATAG--AAGT-AC-----CCAAAGTCCTTG-CCTTTTAAC-----------------------------SSCCTCCAAGAGGA--AAAC-----------TGGATTC-------------------------TTTGGAAAGT--AATC---C-------AGGAAGSGTTAA--GAAAAA-----CTCT--CTTCTA-A---------AAGSGTATGCCATTTG-DDD-----------------------------------------------------------------------------------------------------------------------------------DDDTTATTTTCTTTTCCTTTGTTTTAGS-GT-----TCT----------GGAC----CTACCTCAATAGCTTTTG---CTGCTT--GTTCTT-------TTGTCTCAAATTCCACA-----AAGGCAAA---TCCCTTTGGATCTCC-----AGTAGACT---TATAAT----------------------GTGG--TATACTT-ATAT----AAACAACATTGCCA--CATTTCCC-AAATACTCTTTCAATCCAGCTGTGATTAACATTTTT-GGGAAGTAATTC-CT--ATGA----------TAAA-----TTAGA---AGCAAT-ATTAAA-TAAAATGTTA---AAT-----------------------------------------------------CTTAA------------AA-TAAA-----------------------------GTTT---TA-CTTAACT----GAATATT---AAAAT------------------------------------------GTTTC-TGTTGTTTTTTT-----GGGGACAACAC--TTCTGAGCTT---TTCCAGAAAAATGG--------------------CTCACCACATACACAGTCCGCTCATCCTCATCCTTTGGTCTTTCACCCAGAGGCTTTTTTCTCCTGATTCTGGTGCCTTCTAAATCCAGCTT-----------------------------------------------------------------------------
>E1+E3(PG)-Hedgehog
--------------------------------------------------------------------------------------------------------------------------------------------------------------------------GGTTCCTCAGGAGCCCTCATTGTTA-CCCTAATCTATGCC-ATCAAACAAGTAGATAGGGGATTTTTTTTTT--------------------AAAGGAGGATATTTTGTGGTAATGGTTTTAGCGGTTAACATTGACATTTGTATACATC-----AAAAAAAAAAAAAAGAAAGAAAAAAAAAGGTATCCAGACTCTAAC---------AGGATGGTACA-TTCCCCGGGAGCTG---ATACATTAAAATAACAAAGGGCCCTTGTAATGATTCTC-TGAGATAAAAAGGCAAGAGG-AATTTAGCAGTTAAGAATAGTATAAATAG--AAGT-GC-----CTTAAGTCTTTGCCATTTCAT------------------------------SSCCTTCCAGTAGA--GAACGTAC-------ACAACTC-------------------------TTAAGGAACT--GTTC---T-------AGGAAG-GCTAAC-GGCAA-------TTT--CT-CTG-C---------GAGSGTACGTATCCCCADDD-----------------------------------------------------------------------------------------------------------------------------------DDDTATTCTTCCCACCACCCCTTTTAGS-GT-----TCT----------GCAA----CTACCTCAATAGCTTTTG---CCGCTT--GTTCTT-------TTGTTTCAAATTCCACA-----AAGGCGAA---TCCCTTTGGATCTCC-----CGTAGACT---TATAAT----------------------GTGG--AATGCTT-ACAT----AAACAACATTGCCG--CATTTCCC-AAATACTCTCTCAATCCAGCTGTGATTCACGTTTTT-AGGAAGCAGCTC-CT--ACAAGG--------TAAA-------------AGCCTT-ATTAAA-GA---TGAAT-AAAAT------------------------------------------------------TTAACTC----ACGT-AT-GAAA-----------------------------TT----------------------------------------------------------------------------GTCT--TGTCTTTT-----GTAAGGGA--------------------------------------------------------CTCACCACATACACCGTGCGCTCGTCCTCATCCTTAGGCCTTTCTCCCAGGGGTTTCTTCCTCCTGATTCTGGTACCTTCCAAGTCCAGCTT-----------------------------------------------------------------------------
>E1+E3(PG)-Mole
--------------------------------------------------------------------------------------------------------------------------------------------------------------------------AGCTCCACAGGAGCACGCATTGTTA-CCCTAATCTCTGCC-ATCAAACAGGCAGATAGGGGATTTTTTTT--------------------AAAAAGGAGGATATTTTGTGGTAATGGTTTTAGCTGTTAACATTGACATTTGTATACTTC------------------AAAAAAAGAAAAAAAAGTATCCAGACCCACCC---------AGGATCATACC-TTCCCAGAGAGCTG---ATACATTAAAATAACAAAAGGCTCTTGTAATGATTCTC-TGAGATAAAAAGGCAAAAGG-AATTCAAGAGTTAAGAACAGTATAAATAG--AAGT-GC-----CAGCAGTCTTTG-CATTTTAA------------------------------SSCCTTCTAGTGGA--AAAC-----------AGAACTC--------------------------CTGGGAACT--AAGC---C-------AGGAAGSGTTAA--GACTAA----CTTCT--CT-CCA-A---------AAGSGTATGTTGACTTGDDD-----------------------------------------------------------------------------------------------------------------------------------DDDCTTTTTATTTTCCCCAAGTTTTAGS-GT-----TCT----------GGAC----CCACCTCAATAGCTTTTG---CTGCTT--GTTCCT-------TTGTTTCAAACTCCACA-----AAGGCAAA---TCCCTTTGGATCTCC-----TGTTGACT---TATAGT----------------------GTGG--TATACTT-ACAT----AAACGACATTGCCA--CATTTCCC-AAAAACTCTTTCAATCCAGCTGTGATTGACATTTTT-GGGAAGTAATTC-CT--AAAA----------CAAA-----ATAGA---AGTACT--TTTGG-TA---TTATA-GTATT-----------------------------------------------------CTTA-CTT----AGGTCAA-TAAA-----------------------------TTTT---AA-CCT--------GAATGTG---AAAAT------------------------------------------GTTTC-TGTCCTTCTTGAGAGCTGTGACAGCGCC--------------------GAATAATAT--------------------CTTACCACATACACTGTCCGCTCATCCTCATCTTTTGGTCTTTCACCTAGCGGCTTTTTCCTCCTGATTCTGGTGCCTTCTAAATCCAGCTT-----------------------------------------------------------------------------
>E1+E3(PG)-Aardvark
--------------------------------------------------------------------------------------------------------------------------------------------------------------------------GGCTCCATGGGAGCACTCATTGTTA-CCCTAATCTCTGCC-ATCAAACAAGCAGATAGGGAATTTTTT---------------------AAAAGAGGAGGATATCTTGTGGTAATGGTTTTAGCTGTTAACATTGACATCTGTATACTTC----------------------AAAAAAAAAAAAGTATCCAGACCCACCC---------AGGATCGTACA-TTCCCTGAGAGCTG---ATACATTAAAATAACAAAAGTCTCTTGTAATGATTCTCTTGAGATAAAAAGGCAAAAGG-AATTCAGGAGTTGGAAATAGTATAAATAC--AAGT-GC-----CTGAAGGCCTTG-CCGTTTAC------------------------------SSCTATCTGGCCTG--GAAC-----------CAAGCTG-------------------------TTTGGAAACT--AGTT---C-------AGGAAGSGTGAA--AGACG------------CTTCAG-A---------AAGSGTATGTTTTTTGCDDD-----------------------------------------------------------------------------------------------------------------------------------DDDNNNNNNNNNNNNNNNNNNNNNNNN--NN-----NNNN---------NNNN----NNNNNNNNNNNNNNNNNN---NNNNNN--NNNNNN-------NNNNNNNNNNNNNNNNN-----NNNNNNNN---NNNNNNNNNNNNNNN-----NNNNNNNN---NNNNNN----------------------NNNN--NNNNNNN-NNNN----NNNNNNNNNNNNNN--NNNNNNNN-NNNNNNNNNNNNNNNNNNNNNNNNNNNNNNNNNNNN-NNNNNNNNNNNN-NN--NNNN----------NNNN------NNNN---NN-NNN-NNNNNN---------NN-NNNNN---NNN-----------------------------------------------NNNN-NNNNNNNNNNNNNN-NNNN-----------------------------NNNN-----------------NNNNNNN---NNNNN------------------------------------------NNNNN-NNNNNNNNNN-------------------------------------------------------------------NNNNNNNNNNNNNNNNNNNNNNNNNNNNNNNNNNNNNNNNNNNNNNNNNNNNNNNNNNNNNNNNNNNNNNNNNNNNNNNNNNNNNNNNNNNN-----------------------------------------------------------------------------
>E1+E3(PG)-Tenrec
--------------------------------------------------------------------------------------------------------------------------------------------------------------------------NNNNNNNNNNNNNNNNNNNNNNNNN-NNNNNNNNNNNNNN-NNNNNNNNNNNNNNNNNNNNNNNNNNNNNNNNNNNNNNNNNNNNNNNNNNNNNNNNNNNNNNNNNNNNNNNNNNNNNNNNNNNNNNNNNNNNNNNNNNNNNNNNNNNNNNNNNNNNNNNNNNNNNAAAAAAAAAAAAAAAAAAGGATCCAGACCCACCC---------AGGATCATACA-TTCCTTGAGCACTG---ATACATTAAAATAACAAAAGTCTCTTGTAATGATTCCG-GGAGATAAAAAGGCAAAAGG-ACTTCAGGAGCTGAGAACAGTATAAATAC--AAGT-GA-----CTGAAGGCACGG-CCCATCAC------------------------------SSCATGCCGGTAAG--GAAC-----------TCTACTC-------------------------TTTGGAACCTGCAATCAGAC-------TGGGAG-GCAAT--GGGAA-----TTTTT--CTCCAG-A---------AAASGTAAGCATGCGTTDDD-----------------------------------------------------------------------------------------------------------------------------------DDDCACATTTTGTTTTTTGTTTTGTAGS-GA-----GCTT---------GGAC----CTACCTCAATAGCTTTTG---CGGCTT--GTTCTT-------TTGTTTCAAATTCTACG-----AAAGCAAA---CCCCTTTGGGTCTCC-----AGTGGACT---TGTAGT----------------------GTGG--AATACTT-ATGT----AAACCACGTTGCCA--CATTTCCC-AAATACTCTTTCAATCCAGCTGTGATTAACGTTTTT-GGGAAGTAATTC-CT--ATGA----------TGAA------TGAA---TA-AAG-ATTAAA---------AC-GCAAT---AAA-----------------------------------------------CTTT-AAAATAAAATGCAA-TAAA-----------------------------CTTT-----------------AAATAGT---AAACGGATCCCGT----------------------------------GTGTCTTATGTGTCTT-------------------------------------------------------------------CTTACCACGTACACTGTGCGTTCATCTTCATCCTTGGGGCGCTCCCCTAAAGGGTTTTTCCTCCTGATTCTGGTGCCTTCTAAGTCGAGCTT-----------------------------------------------------------------------------
>E1+E3(PG)-E_Shrew
--------------------------------------------------------------------------------------------------------------------------------------------------------------------------AGCACTCATTGAGCACTCATTGTTA-CTCTAATCTTTGCC-ATCAAACAAGCAGATAGGGGACTTTTTTTTT-------------------AAAAGGAGGATATCTTCTGGTAATGGTTTTAGCTGTTAACATAGACATCTGTATACTTC-------------------AAAAAAAAAAAAAAAGTATCCAGACCCACCC---------AGGATCATACA-TTCCCTGAAAGCTG---ATACATTAAAATAACAAAAGTCTCTTGTAATGATTCTC-CAAGATAAAAAGGCAAAAGG-AATTCAGGAGTTAAGAAGGGTATAAATAC--AAGT-GC-----TTGAAACTTTTG-ACTTTTAC------------------------------SSCATTCTGGCAGA--ACAC--------------------------------------------------------------C-------AGCCAASGTTAACTGAGTAAG---TTTTT--TATCAA-A---------AAGSGTAAGGTATTTTGDDD-----------------------------------------------------------------------------------------------------------------------------------DDDNNNNNNNNNNNNNNNNNNNNNNNN--NN-----NNNN---------NNNN----NNNNNNNNNNNNNNNNNN---NNNNNN--NNNNNN-------NNNNNNNNNNNNNNNNN-----NNNNNNNN---NNNNNNNNNNNNNNN-----NNNNNATT---TATAAT----------------------GTGG--GATGCTT-ATAT----AAACAACATTGCCA--CATTTTCC-AAATACTCTTTCAATCCAGCTATGATTAACATTTTT-TGGAAGTAATTC-CT--ACAA----------GGAA-----TTTAACACAACAGT-ATTAG--TA----ATGT-GCAAT----AA----------------------------------------------------------ATGTGCAA-TAAA-----------------------------ACTT----------------------TA---AAG------------------------------------------------C-TGTGTGACT----GACTGGTGCCTTGG--------------------------------------------------CTTACCACATACACAGTCCGCTCATCTTCATCTTTGGGTCTTTCACCTAGGGGCTTTCTCCTTCTGATCCTTGTGCCTTCTAAATCCAGCTT-----------------------------------------------------------------------------
>E1+E3(PG)-Manatee
--------------------------------------------------------------------------------------------------------------------------------------------------------------------------GGCTCCACAGGAGCACTCATTGTTA-CCCTAATCTTTGCC-ATCAAACAAGCAGATAGGG-ATTTTTT----------------------GAGGAGGAGGATCTCCTGTGGTAATGGTTTTAGCTGTTAACATTGACATCTGTATACTTC---------------------AAAAAAAAAAAAAGTATCCAGATCCACCC---------AGGATCATACA-TTCCCTGAGAGCTG---ATACATTAAAATAACAAAAGGCCCTTGTAATGATTCTC-TGAGATAAAAAGGCAAAAGG-AATTCAGGAGTTGAAAATAGTATAAATAC--AAGT-GC-----CTGAAGGTCTTG-CCTTTTAA------------------------------SSCCTCCTGGAAAA--GAAC-----------TGAAGCC-------------------------TTTAGATTCC--AATT---C-------AGGAAGSGTAAA--GGAAA------CGTT--CTTCAG-A---------AAGSGTATGCTATTTTTDDD-----------------------------------------------------------------------------------------------------------------------------------DDDTTTTTTTGTGTTTTTCTCTTTTAGS-AA-----TCTT---------GGAC----CTACCTCAATAGCTTTTG---CTGCTT--GTTCTT-------TTGTTTCAAATTCCACA-----AAGGCGAA---TCCCTTTGGGTCTCC-----AGTAGACT---TATAAT----------------------GTGG--TATGCTT-ATAT----AAACAACATTGCCA--CATTTACC-AAATACTCTTTCAATCCAGCTGTGATTAACATTTTT-GGGAAGTAACTC-CT--AAAA----------TAAA-----TTGAA---AGCAGTCATTAT--TA----AAAT-GTAAA---GAA------------------TTACATATTTT--CTGTCT-TA-------CTT--AGGAAAAAGCTCAA-TAAA-----------------------------CTTT-----------------AAATATT---AAAAT------------------------------------------GCTTC-TGTGTCACTTTTTAACTGGTCACCTGGG-CTTTGGAGTTT---TTTCTACAATATGGCTT-----------------CTTACCACATACACTGTCCGCTCATCTTCATCCTTTGGTCTTTCACCTAGGGGCTTTTTCCTCCTGATCCTGGTGCCTTCTAAATCCAGCTT-----------------------------------------------------------------------------
>E1+E3(PG)-Elephant
--------------------------------------------------------------------------------------------------------------------------------------------------------------------------GACTCCACGGGAGCACTCATTGTTA-CCCTAATCTCTGCC-ATCAAACAAGCAGATAGGAGATTTTT-----------------------AAGGAGGAGGATCTCCTGTGGTAATGGTTTTAGCTGTTAACATTGACATCTGTATACTTA-------------------AAAAAAAAAAAAAAAGTATCCAGACCCACCC---------AGGACCATACA-TTCCCTGAGAGCTG---ATACATTAAAATAACAAAAGGCTCTTGTAATGATTCTC-TGAGATAAAAAGGCAAAAGG-AATTCAGGAGTTGAGAATAGTATAAATAC--AAGC-GC-----CTGAAGGCCTTG---TCTTAC------------------------------SSGCTCCTGGAAAA--GAAG----------------TC-------------------------TTTGGAATCC--AATC---C-------AGGAAGSGTAAA--GGAAA------CTCT--CTTCAG-A---------AAGSGTATGGTATTTTGDDD-----------------------------------------------------------------------------------------------------------------------------------DDDTACTAATTTTTTTTTCTTCTTTAGS-GA-----TCTT---------GGAC----CTACCTCAATAGCTTTTG---CTGCTT--GTTCCT-------TTGTTTCAAATTCCACA-----AAGGCAAA---TCCCTTTGGGTCTCC-----AGTAGACT---TATAAT----------------------GCGG--TATGCTT-ATAT----AAACAACATTGCCA--CATTTACC-AAATACTCTTTCGATCCAGCTGTGATTAACATTTTT-GGGAAGTAATTC-CT--GTAA----------TTAA-----TTAAA---AG----------------------------------------------------------------------------------------TCAAAAGGTCAA-TAAA-----------------------------CTTG---AA------------CATAATT---AAAAC------------------------------------------GCTTG-TGTGTCACTTTTTGACTGGTCACCTGGG-CT------------TTTCTATAATATGGCTT-----------------CTTACCACATAGACTGTCCGTTCATCTTCATCTTTTGGCCTTTCACCTAGGGGCTTTTTTCTCCTGATCCTGGTGCCTTCTAAATCCAGCTT-----------------------------------------------------------------------------
>E1+E3(PG)-Hyrax
--------------------------------------------------------------------------------------------------------------------------------------------------------------------------TCGCTCCACGAAGCACTCATTGTTA-CCCTAATCTTTGCC-ATCAAACAAGCAGATACGGGATTTTTT-------------------------AAGAAGGATCTCCTGTGGTAATGGTTTTAGCTCTTAACATTGACATCTGTATACTTC------------------AAAAAAAAAAAAAAAAGTATCCAGACCCACCC---------AGGATCATACA-TTCCCTGAGAGGCG---ATACATTAAAATAACAAAAGGCTCTTGTAATGATTCTC-TGAGATAAAAAGGCAACAGG-AATTCACGAGTTCAGAATGGTATAAATAC--AAGT-GC-----CTGATGGCCTTG-CCTTCTAC------------------------------SSTCTCCTGGAAAA--GAAA-----------TGAGGAC-------------------------TCTGGAATCC--TAAT---C-------AGGAAGSGTAAA--AAAAC-------TTG--CTTCAG-G---------AAGSGTATGCTACTTTTDDD-----------------------------------------------------------------------------------------------------------------------------------DDDTAATTTTTTTTTTTCTTTTTTTAGS-GA-----TATT---------GGAC----CTACCTCAATAGCTTTTG---CTGCTT--GTTCTT-------TTGTTTCAAATTCTACA-----AAGGCAAA---TCCCTTGGGGTCTCC-----AGTAGACT---TATAAT----------------------GTGG--TATGCTT-ATAT----AAACCACATTGCCA--CATTTTCC-AAAGACTCTTTCAATCCAGCTGTGATTAACATTTTT-GGGAAGTAATTC-CT--ATAA----------TAAA-----TCAAT---G------ATTAA--CA---TGTAA-GAAATT-----------------ATATATTATCA--CCAAATATTTCTATA-------CTT---AAGAAAAGGTTAA-TAAA-----------------------------ATTT----A------------AAATATG---AAAAT------------------------------------------GCTTC-TGTGTCAGTTTTTGACTGGTCCCCTGGG-GTTCACCAGTC-TTGATCTACTGTATAGCTTCTTACCACTTAAACTGTCTTACCACATAAACTGTCCGCTCATCTTCATCCTTTGGTCTTTCACCTAGGGGCTTTTTTCTTCTGATCCTGGTGCCTTCTAAATCCAGCTT-----------------------------------------------------------------------------
>E1+E3(PG)-Armadillo
--------------------------------------------------------------------------------------------------------------------------------------------------------------------------GGCTCCCCAGGAACACTCATTGTTA-CCCTAATCTATGCC-ATCAAACAAGCAGATAAGAGATTTTTT----------------------AAAGAGGATGGTATCTTGTGGTAATGGTTTTAGCTGTTAACATTGACATCTGTATACTTC----------------------AAAAAAAAAAAAAAATCCAGACCCACCC---------AGGATCATACA-TTCCCTGAGAGCTG---ATACATTAAAATAACAAAAGGCTCTTGTAATGATTCTC-AGAGATAAAAAGGCAGAAGG-AATTCAGGAGTTAAGAATAGTATAAATAG--AAGT-GC-----CTCAAGTCCTTG-CCTTTTAC------------------------------SSCCTTCTA---GA--GAAC-----------ACAAGTC-------------------------TTTGGAACG---AATA---C-------CGGAAGSGTAAA--GGAAA------TTTT--CCTCT--G---------AAGSGTATGCCATTTTGDDD-----------------------------------------------------------------------------------------------------------------------------------DDDCTTTTTTTGCCTTTTTCTTTTTAGS-GA-----TTT----------GGAC----GTACCTCAATAGCCTTTG---CTGCTT--GTTCTT-------TTGTTTCAAATTCCACA-----AAGGCAAA---TCCCTTAGGATCTCC-----AGTAGATT---TATAAT----------------------GTGG--GATGCTT-ATAT----AAACCACATTGCCA--CATTTCCC-GAATACTCTTTCAATCCAGCTGTGATTAACATTTTT-GGGAAGTAATTC-CT--ATGA----------TAAA--------------------TTGAA--CA---CAGTA-TTTCATGATTTATGCTTAAGGTTTTTTTTTTTTAAATTCA--ATTACTATA-------CTTT-AATTTGAAGGTCAA-TAAA-----------------------------TTTC------------------AATATA----ATAT------------------------------------------GTTTG-TGTCACTTTTTTGACTGTGGGACCTGGG-CTTTAGAAAA----TTTCTTAAAAATGA--------------------CTTACCACGTATACTGTCCGCTCATCCTCATCCTTTGGTCTTTCACCCAGGGGTTTTTTCCTTCTTATCCTGGTGCCTTCTAAATCCAGCTT-----------------------------------------------------------------------------
>E1+E3(PG)-Sloth
--------------------------------------------------------------------------------------------------------------------------------------------------------------------------GACTCCCCAGGAGCACTCATTGTTA-CCGTAATCTATGCC-ATCAAACAAGCAGATAGGGGATTTTTT----------------------AAGGATGAGAATATCTTGTGGTAATGGTTTTAGCTGTTAACATTGACATCTGTATACTTC-------------------AAAAAAAAAAAAAAAGTATCCAGACCCACCC---------AGGATCATACA-TTCCCAGAGAGCTG---ATACATTAAAATAACAAAAGGCTCCTGTAATGATTCTC-AGAGATAAAAAGGCAAA-GG-AATTTAGGAGTTAAGAATAGTATAAATAG--AAGT-GC-----CTCACGTCCTTG-CCTTTTAC------------------------------SSCCTTCTGGTGGA--GAAC-----------AGGAGTC-------------------------TTTGGAATCT--AATC---C-------AGGAAGSGTAAA--GAAAA------TTTT--CTTCCA-A---------AAGSGTATGCCATCATTDDD-----------------------------------------------------------------------------------------------------------------------------------DDDTTTTTTTTTTTGCCTTTTTCTTAGS-GA-----TCT----------GGAC----CTACCTCAATAGCTTTTG---CAGCTT--GTTCTT-------TTGTCTCAAATTCCACA-----AAGGCAAA---TCCCTTTGGGTCTCC-----AGTGGATT---TATAAT----------------------GTGG--GATGCTT-ATAT----AAACAACATTGCCA--CATTTCCC-GAATACTCTTTCAATCCAGCTGTGATTAACATTTTT-AGGAAGTAATTC-CT--GTAA----------TAAG--------------------TGGAA--CA---TAGGA-TTGTGT---ATGATTACTACATCCTAAATTACTAGTCTAATTACTACTATA-------CTTT-GTA-------CCAA-TAAA-----------------------------TTTG-----------------CAAAGGT----AAA----------------------------------------------------TTTATAAAGATAAATTTACAAAGGG-CCAATAAATTTTAACAAATGTTTCTCGGACTCCTAAAAAGTGA-----CTTACCACATACACTGTCCGTTCATCCTCATCCTTTGGTCTTTCACCCAGAGGCTTTTTCCTTCTAATCCTGGTGCCTTCTAAATTGAGCTT-----------------------------------------------------------------------------
>E1+E3(PG)-Opossum
--------------------------------------------------------------------------------------------------------------------------------------------------------------------------CCAACACTGAGAACACTCATTGTTG-CCCTAATCTGTGCC-ATCAAA-GAGTAGATAGGGGATTTTT-----------------------AAAGAGGAGGATGTCTTGTGGTAATGGTTTTAGCAGTTAACATTGACAACTGTATACTTA---------------------AAAAAAAAAAAAAGCATCCAGACCCACCC---------AGGATCATACA-TCCCCAGAGAGCAG---ATACATTACAATAACAAAAGACTCATGTAATGATTCTT-TGAGATAAAAAGGCAAAAGG-AACTCTGGAGTTAAGAATGGTATAAATAG--AAGTAGGGGGAGCTAGAGTCTTAG-------ACA-----------------------------SSCATGCTGAAGAG--GAAG----------------------------------------------------------C---C-------AAGAAGSGTAGA--GAAAA------CTTA--CTCCTCTT---------AAGSGTATGAGAGAATCDDD-----------------------------------------------------------------------------------------------------------------------------------DDDAAGATTGTGTGTTGTTCACCTCAGS-TC-----TGA----------CCAC----CTACCTCTATAGCTTTGT---CAGCTT--GTTCTT-------TTGTTTCAAATTCTACA-----AAGGCAAA---TCCCTTTGGGTCTCC-----AGTGGACT---TGTAAT----------------------GAGG--GATACTG-ATAT----AAACAACATTCCCA--CATTTTCC-AAATACTCTTTCAATCCAGCTATGATTAACATTCTT-GGGAAGCAGTTC-CT--AAAACAGTGGTTTAAAAA-----------------TG-DD----------------------------------------------------------------------------------------------------------------------------------------------------------------------------------------------------------------------------------------------------------------------------------------------DDCTTACCACATAGACAGTACGATCATCCACATCTTTTGGCTTTTCACCCAGTGGCTGACGCCTCCTTACTCTTGTGCCTTCCAAATCCAACTA-----------------------------------------------------------------------------
>E1+E3(PG)-T_Devil
--------------------------------------------------------------------------------------------------------------------------------------------------------------------------GTCACTGTGAAAATACTCATTGTTA-CCCTAATCAGTGCC-ATCAAACAAGCAGATAGGGGATTTTT-----------------------AAAGAGGAGGCTATCTTGTGGTAATGGTTTTAGCAGTTAACATGGACAACTGTATACTTA------------------AAAAAAAAAAAAAATAGCACCCAGACCCACCCC--------TGGACCATACATTTCCCAGAGAGCAG---ATACATTAAAATAACAAAAGACTCATGTAATGATTCTT-TGAGATAAAAAGGCAAAAGG-AACTCTGGAGTTAAGAATGGTATAAATAGAGAAGTAGGGGGAGCTAGAGTCTTTG-------ACA-----------------------------SSCACACTGAAGAA--GAAG-----------AGAAAGC-------------------------AAAGGCATTT--AAGC---T-------AGGAAGSGTAAA--GAAAA------CTTA--CTCCTGTA---------AAGSGTATAGTGGATTCDDD-----------------------------------------------------------------------------------------------------------------------------------DDDGGGGGTGAGAATAGTT------CAS-CC-----TCA----------CTAC----CTACCTCTATGGCTTTGT---CAGCTT--GTTCTT-------TTGTTTCAAATTCTACA-----AATGCAAA---TCCCTTTGGGTCTCC-----AGTGGACT---TGTAAT----------------------GAGG--AATGCTG-ATAT----AAACAACATTCCCA--CATTTTCC-AAATACTCTTTCAATCCAACTGTGATTGACATTCTT-GGGAAGCAATTC-CT--AAAAAT-------AAAAA-----------------TG-DD----------------------------------------------------------------------------------------------------------------------------------------------------------------------------------------------------------------------------------------------------------------------------------------------DDCTTACCACATAAACAGTTCGATCATCCACATCTTTTGGTTTCTCACCGAGGGGCTGCCGCCTCCTTACTCTTGTACCTTCCAAATCCAACTT-----------------------------------------------------------------------------
>E1+E3(PG)-Koala
--------------------------------------------------------------------------------------------------------------------------------------------------------------------------GCCACTGTGAGAACACTCATTGTTA-CCCTAATCTGTGCC-ATCAAACAAGTAGATAGAAGATTTTT-----------------------AAAGAGGAGGATATCTTGTGGTAATGGTTTTAGCAGTTAACATTGACAACTGTATACTTC--------------------AAAAAAAAAAAAAAGCATCCAGATCCACCC---------AGGATCATACA-TTCCCAGAGAGCAG---ATACATTAAAATAACAAAAGACTCATGTAATGATTCTT-TGAGATAAAAAGGCAAAAGG-AACTCCGGAGTTAAGAAGGGTATAAATAGAGAAGTAGGGGGAGCTA------TTG-------ACT-----------------------------SSCACACTGAAGAG--GAAG-----------AGAAAGC-------------------------CAAGGAATTT--AAGC---C-------AGGAAGSGTAAA--GGAAA------CGTC--CTTCAGTG---------AAGSGTATGGCAGATCCDDD-----------------------------------------------------------------------------------------------------------------------------------DDDTGGGGTGGGGGTAGTTATGGACCAS-CC-----TAA----------CCAC----CTACCTCTATGGCTTTGT---CAGCTT--GTTCTT-------TTGTTTCAAATTCTACA-----AATGCAAA---TCCCTTTGGGTCTCC-----AGTAGACT---TGTAAT----------------------GAGG--GATGCTG-ATGT----AAACAACATTCCCA--CACTTCCC-AAATACTCTTTCAATCCAACTGTGATTGACATTCTT-GGGAAGCAATTC-CT--AAAAAA-------AAAAG-----------------TG-DD----------------------------------------------------------------------------------------------------------------------------------------------------------------------------------------------------------------------------------------------------------------------------------------------DDCTTACCACATATACAGTCCGGTCATCCACATCTTTTGGCTTCTCACCCAGTGGCTGGCGCCTCCTCACTCTGGTACCTTCTAAATCCAACTG-----------------------------------------------------------------------------
>E1+E3(PG)-Wallaby
--------------------------------------------------------------------------------------------------------------------------------------------------------------------------GTCACTCTGAGAACACTCATTGTTA-CCCTAATCTGGGCC-ATCAAACAAATAGATAGGAGATTTTT----------------------AAAAGAGGAGGATATCTTGTGGTAATGGTTTTAGCAGTTAACATTGACAACTGTATACTTA------------------AAAAAAAAAAAAAAAAGCATCCAGATCCACCC---------AGGATCATACA-TTCCCAGAGAGCAG---ATACATTAAAATAACAAAAGACTCATGTAATGATTCTT-TGAGATAAAAAGGCAAAAGG-AACTCCGGAGTGAAGAATGGTATAAATAGAGAAGTAGGGGGAGCTAGAGTCTTTG-------ACA-----------------------------SSCACACTGGAGGG--GAAG-----------AGAAAGC-------------------------CAAGGGATGG--GAGC---C-------AGAAAGSGTAAA--GAAAA------TGTA--CTTCTCTG---------AAGSGTATGGAAGATCCDDD-----------------------------------------------------------------------------------------------------------------------------------DDDGGGGGTGGGGGTAGTT------CAS-CC-----TCTGTATTG----ACAC----CTACCTCTATAGCTTTGT---CAGCTT--GTTCTT-------TTGTTTCAAATTCTACA-----AATGCAAA---TCCTTTTGGGTCTCC-----AGTAGACT---TGTAAT----------------------GAGG--GATGCTG-ATAT----AAACAACATTTCCA--CATTTTCC-AAATACTCTTTCAATCCAACTGTGATTGACATTTTT-GGGAAGCAATTC-CT--AAAAAA-------AAAAA--AAAAAAAAAA-AGCCTG-DD----------------------------------------------------------------------------------------------------------------------------------------------------------------------------------------------------------------------------------------------------------------------------------------------DDCTTACCACATATACAGTCCGGTCATCCACATCTTTTGGCTTCTCACCCAGTGGCTGGCGCCTCCTTACTCTTGTACCTTCCAAATCCAACTT-----------------------------------------------------------------------------
>E1+E3(PG)-Platypus
--------------------------------------------------------------------------------------------------------------------------------------------------------------------------CCACTGTGAGAACGAGTCATTGTTA-CTCTAATCTGTGCC-ATCAAACAAGCTGATAGGGGATTTTT-----------------------AAAGAGGAGGATATCTTGTGGTAATGGTTTTAGCTGTTAACATTGACAACTGTATACTTC----------------------------AAAAAAGCATCCAGACCCACCC---------TGGATCATACA-TTCTCCGAGAGCAG---ATACATTAAAATAACAAAAGAGCCATGTAATGATTCTT-TGAGATAAAAAGGCAAAAGGCAACTCTGGAG-GAGGAATGGTATAAATAG--AACTGCAAGGAGGTAGTCCTTTTG-------CCA-----------------------------SS-GTCCTG-TGAA--GAAG-----------AGCAGGC-------------------------CATGGAGTGA--AAGC---A-------AAGGAGSGTAAA--GAAAGGG---CTCCATCCTTCCCGGTGTGTTCTCAAGSGTACTGACGATGADDD-----------------------------------------------------------------------------------------------------------------------------------DDDGATGACTGCATGCATTCCAAAAGAS-AA-----TCT----------TCAC----ATACCTCAATGGCTTTGT---CGGCTT--GTTCTT-------TTGTTTCAAATTCAACA-----AATGCAAA---TCCCTTGGGGTCTCC-----CGTGGACT---TATAGT----------------------GGGG--AATGCTG-ATGT----AAACGACATTCCCA--CATTTTCC-AAATACTCTTTCAATCCAGCTGTGGTTGACATCTTT-GGGAAGCAATTC-CT----------------TAAT--------------------DD----------------------------------------------------------------------------------------------------------------------------------------------------------------------------------------------------------------------------------------------------------------------------------------------DDCTTACCACATACACTGTCCGATCATCCACGTCCTTTGGTCGCTCGCCCAGTGGCTGGCGCCTCCGAATTCTTGTGCCTTCTAAATCCAACTT-----------------------------------------------------------------------------
>-------PG_END-------
--------------------------------------------------------------------------------------------------------------------------------------------------------------------------------------------------------------------------------------------------------------------------------------------------------------------------------------------------------------------------------------------------------------------------------------------------------------------------------------------------------------------------------------------------------------------------------------------------------------------------------------------------------------------------------------------------------------------------------------------------------------------------------------------------------------------------------------------------------------------------------------------------------------------------------------------------------------------------------------------------------------------------------------------------------------------------------------------------------------------------------------------------------------------------------------------------------------------------------------------------------------------------------------------------------------------------------------------------------------------------------------------------------------------------------------------------------------------------------------------------------------------------------------------------------------------------------------------------------------------------------------------------------------------------------------------------------
>----RETROCOPIES----
--------------------------------------------------------------------------------------------------------------------------------------------------------------------------------------------------------------------------------------------------------------------------------------------------------------------------------------------------------------------------------------------------------------------------------------------------------------------------------------------------------------------------------------------------------------------------------------------------------------------------------------------------------------------------------------------------------------------------------------------------------------------------------------------------------------------------------------------------------------------------------------------------------------------------------------------------------------------------------------------------------------------------------------------------------------------------------------------------------------------------------------------------------------------------------------------------------------------------------------------------------------------------------------------------------------------------------------------------------------------------------------------------------------------------------------------------------------------------------------------------------------------------------------------------------------------------------------------------------------------------------------------------------------------------------------------------------
>----------T1S1----------
--------------------------------------------------------------------------------------------------------------------------------------------------------------------------------------------------------------------------------------------------------------------------------------------------------------------------------------------------------------------------------------------------------------------------------------------------------------------------------------------------------------------------------------------------------------------------------------------------------------------------------------------------------------------------------------------------------------------------------------------------------------------------------------------------------------------------------------------------------------------------------------------------------------------------------------------------------------------------------------------------------------------------------------------------------------------------------------------------------------------------------------------------------------------------------------------------------------------------------------------------------------------------------------------------------------------------------------------------------------------------------------------------------------------------------------------------------------------------------------------------------------------------------------------------------------------------------------------------------------------------------------------------------------------------------------------------------
>T1S1-((TSD))
---------------------------------------------------------------------------------------------------------------------------------------------------------------------------------------------------------------------------------------------------------------------------------------------------------------------------------------------------------------------------------------------------------------------------------------------------------------------------------------------------------------------------------------------------------CACCACCCATATGGAG-AC----------------------------------------------------------------------------------------------------------------------------------------------------------------------------------------------------------------------------------------------------------------------------------------------------------------------------------------------------------------------------------------------------------------------------------------------------------------------------------------------------------------------------------------------------------------------------------------------------------------------------------------------------------------------------------------------------------------------------------------------------------------------------------------------------------------------------------------------------------------CA-CCACCCA-TATGGAGAC----------------------------------------------------------------------------------------------------------------------------------------------------------------------------------------------------------------------------------------
>T1S1-((Retrocopies))
--------------------------------------------------------------------------------------------------------------------------------------------------------------------------------------------------------------------------------------------------------------------------------------------------------------------------------------------------------------------------------------------------------------------------------------------------------------------------------------------------------------------------------------------------------------------------------------------------------------------------------------------------------------------------------------------------------------------------------------------------------------------------------------------------------------------------------------------------------------------------------------------------------------------------------------------------------------------------------------------------------------------------------------------------------------------------------------------------------------------------------------------------------------------------------------------------------------------------------------------------------------------------------------------------------------------------------------------------------------------------------------------------------------------------------------------------------------------------------------------------------------------------------------------------------------------------------------------------------------------------------------------------------------------------------------------------------
>T1S1-Human
---------------------------------------------------------------------------------------------------------------------------------------------------------------------------------------------------------------------------------------------TTGAATG-GTTTTCTTAAAACAAGTAAGGCAC---------------------------CCTATGCTCTG----GAAGAGGAAGTAATAGGAACGACTTTATT-TTTCTTGAGTTTGACAAGACCGTCTATCCAAATTCCTCTCGGCG------AGTAAAGCTCTGGGGTGGCATTGGATCAATTGGC--ATAAAAAATCTAG-AATTGTCTGGGAGGA-AAGGGATTGAGATCACCGCA-ATCCCAATATTTCTCCC----------------------CAAGTTTCCTAGT----TATCAAAACCTGTTGGAGG-CC------SSTTTGCTATAGAA--GAAC-----------AGGA-------------------------------------------T---C-------AGAGAG-AT---------------------------G-A---------AGTSG-TT----------AAAGGG----TGTCCAC---GATGGT--GA--------GTG---TGTT--AAGGCTGGGCTCCCCACCAC-------------------------------------------------------------------------------TGG------TGS-GA-----TCT----------GGAC----CTATCACGGTAGCTTTTG---CTACTT--ATTCTT-------TTGTTTCAAATTCCACAD--DAAGGGCAAA---TCTCTTTGGATCGCC-----AGTAGACT---TAGAAT-------------------------G--TA---TT-CTAT----AGACAATATTTCCA--CATTTCCC-AAATGCTCTTTCAATCCAGCTGTGATTAACATGTTT--GGAAGTAATTC-AT--ATGA----------TAAA-----TTGGA---AGCAGT-ATTGAC-TA---TGTCA-AAATTT--AATAACTAGA----------GA-CTTAGTTTTATTTAC-CACTCCTATACCTTA-TTTAG-AACGTCCA-TACA-----------------------------TTTTDDDAA-CTTG-----------------AAAAAAAAAAA----------------------------------SS----CATGCATTGTGGGAAAAGAATTAAGAGTCTAGAAATAAACGCATACCTCTGTGGTCAATTGATTTTTGATAAGGGTGCGAAGACCATTCAGTGGGACAAAGAATADDTAGGAAGCCCAGGGACCA-AGGTAGGAAGTCCCAAGATCCAGTGGTGATCTGAAAAAGCAAGAAATTGAGC----TTTGGCTTGGTGGCATCCCCATGGTCA-GCAGAGTTGG----------------------------
>T1S1-Tarsier
---------------------------------------------------------------------------------------------------------------------------------------------------------------------------------------------------------------------------------------------ATGAGTG-GTTTTCT-AAGACA----------------------------------------------------------GAAGTAGTAGGAAGGACTTTATT-TTTCTTGAATTTGATAAAGCCATCTTTCCAAATTCCTCTTGCTG------AGTAGAGCTCT-GAGGTTGATTAGATTAACTGGT--ACAAAGAA-CTAGGAGTTTTCTGGGAGGG-AAGGGACTGAGATGACCCCA-ACATTAATATTTATAAC------------CATGAACCC-CAAGATTCATGCT----TATAAAAACTCATTGGAGG-AC------SSTCTTCTATACGA--GAAT-----------AGGA-------------------------------------------T---C-------TGGAAG-AT---------------------------A-A---------AACSA-TT----------AAAGGC----TGCCCAT---GATGGG--AA--------GTT---TGTT--ATGACTGGGTTCCTCACCAGTGAAGTTTAA-TGTATGTGCTTTTGCTDD-------------------------------DDATGCTTCCATGTTTTAGTTA------TAS-AA-----GCT----------GGAC----CTACCTCAGTAGCTTTTG---CTGGTT--ATTCTT-------TTGTCTCAAATTCCACA-----AAGGCAAA---TATCTCTGGATCTCC-----AGTAGACT---TACAAT-------------------------G--TA---AT-ACAT----AAACAATATGTCTA--CATTTCTC-AAATA--CTTCCAATCCAGCTGTGATTAACATTTTT--GGAA-TG-TTA-AT--ATGA----------TAAA-----TCAGA---AGCTGT-ATTAAA-TA---TGTAA-GAATTT--AATAGCTGTA----------GG-CCTAGCTTTATTTAC-AATTTCTATACCTTA-TTT-G-AATGCCAA-TACA-----------------------------TTTT---AA-CTTA-----------------AAACAAAAACA-AAAAT----------------------------SSCAACCATCCATTGTGGAAGTAGAATTGGAAGTCCTGAAATAAGTCCATACTGCTCTAGTCAACTGATTTTTGACAAGGGTGCCAAGACCATTTAGTGGGGCCAAGAATADD---------------------------------------------------------------------------------------------------------------------------------------------
>T1S1-Aye-aye
---------------------------------------------------------------------------------------------------------------------------------------------------------------------------------------------------------------------------------------------TTGAGTA-GTTTTCTTAAGACAAATAAGGCAC---------------------------CCCGTGCCCTG----GGAGAGGAAGTCATAGGAAGGATTTTATT-TTGCTTGAGTTTGATAAGGCCATCTGTCCTAGTTCCTCTTGGTG------AATAGGGTTCTGGAGTGGCATTGTATCAATTCGC--ACAGAGAACATAGGAATTTTCTGGGAGGA-AAAGGATTGACATCACTCTA-ACCTCAACCTTCCTCCC----------------------CAGGATTCCCAGT----TAT-AAAACCGGTTTGTGC-CA------SSTCTTCAATAGGA--GAGC-----------AGGA-------------------------------------------T---C-------AGGAAG-GG---------------------------A-C---------AATSG-TC----------AAAAGA----TGTCCAT---GATGGC--AA--------ATG---TGTT--AAGATTGGGCTCCCCACCACGTAAGCATGA-TGTACGTG-TTTGAAACGAAAAAA-----------------GA--AA----GTGCTTC-ATGTTTTAGTGA------TGS-GA-----TCT----------GGAC----CGACCTCAGTCACATTTG---CTGCTT--GTTCTT-------TTGTTTCAAATTCCACA-----AAGGCAAA---TCTGCGTGGATCTCC-----AGTAGACT---TACAAT-------------------------G--TT---TT-ATAT----AAACAACATCTCTA--AATTTCCC-AAATACTCCTTCACTCCAGCCGTGATTAACATTTTT--GGAAGTAATTT-GT--GTGA----------TAAA-----TTGGA---AGCAAT-ATCAAA-TA---TGTAA-GGATTT--AATAACTATA----------AA-CTTAGCTTT-TTCAC-AACTCCTGTACCTTA-TTTAG-AAAGTCAG-TA-A-----------------------------TCTT---AA-CTTG-----------------AAAAAGCAAAACAAAAA----------------------------SSCAACCATTCATTGCAGGAATAGAATTGAGAGTCCAGAAATAAACCCATACCTCTGTGGTCAACTGATTTTTGACAAGGGTGCCAAGACCATTCAATGGGGCAAAGAATADDTAGGAAGCCCAGTGACCC-AGGAATGAAGTCACAAGACCCAGTGGTGGCCTGAAAAAGCAGCAGAGGGAGG----CCTGGCTTGGTGGCGTCCCCATGATCA-GCAGAGCTGG----------------------------
>T1S1-F_Lemur
---------------------------------------------------------------------------------------------------------------------------------------------------------------------------------------------------------------------------------------------AAAAAAA-TTTTTCTTAATGCAAGTAAGGCAC---------------------------TCCATGGCCTGGAGAGGAAAGGAAGTAACTAGAAGGACTTTATT-TTTCTTGAGTTCAATAAGGCTATCTATCCAAATTCTTCTTGATG------AGTAGAGCTCTGGGGTGGGATTGGATCTATTTGC--ATAAGGAACCTAGGATTTTTCTGGGAAGA-AAGGGATTGAGATCACCCCA-ACGCCAACATTTCTCCC----------------------AAAGATTCCTAGT----TATAAAAATCCATTGGTAG-AC------SSCTTTATAAAAGA---AAC-----------AGGA-------------------------------------------C---C-------AGGAAG-GT---------------------------A-A---------AATSG-TT----------AAAGGA----TGTTCAT---GATAGC--AA--------GTT---TGTT--AAGACTGGGCTCCCCACTACTTAAATGTGGCAGTACTTGCTTTGGAACTAAAAAA-----------------GA--AA----GTGTTTCCATGTTTTAGTAA------TGS-GT-----TCT----------GGAC---GGTACCTCTGTAGCTTTTG---CTGTTT--ATTCTT-------TTGTTTCAAATTCCACA-----AAGGCAAA---TCTCTTTGGATCTCC-----AGTAGACT---TATAAT-------------------------G--TA---TT-ATAT----AAAGAACATTACTG--CATTTCCC-AAATACTCTTTCAATCCAGTTGTGATTAGCATTTTT--GGAAGTAATTC-AC--ATGA----------TAAA-----TTAGA---AGCAGT-ATTAAA-TA---TGTAA-GAATGT--AATAACTATA----------GA-CTTAGCTTTATTCAC-AGCTCCTGTACCTTA-TTTAG-AAAGTCAA-TAAA-----------------------------TTTT---AA-CTTA-----------------AAAAAAACCCCAAACAA----------------------------SSCAACCATACATTGTGGGAATAGAATTGAGAGTTTAGAAATAAGCCCATACCTCAGTGGTCAATTGATTTTTGACAAGGGTGCAAAAACCATTCAAAGTGGCAAAGAATADD---------------------------------------------------------------------------------------------------------------------------------------------
>T1S1-Treeshrew
---------------------------------------------------------------------------------------------------------------------------------------------------------------------------------------------------------------------------------------------TTGAGTACTTTTTTTTGAGAC----AAGGCAC---------------------------CTCATGCTCTA----GGAGAGGAAATAATAAGAGAGAC--TATT-TTTCTTGTGTTTGAGGAA-CCATCCATCCAAGTTCCTCTTGGTG------AGTGCAGCTCTTGGATGGTATAGGATCAATATGC--ATAACAAACTTTGGAGTTTCCTGGGAGGA-AAGGAATTGAGATCACCTGA-ATCCCCACATTTACCTC----------------------AAAGATTCCTAAT----TATAAAAACCCATATGGAG-AC------SSCCTTC-AGAG-----AGC-----------AGAA-------------------------------------------C---C-------AGGAAG-GT---------------------------A-A---------AATSG-TT----------AATGGG----AGTCT----------C--AA--------GTT---TGTG--AAGACT-GGCTTCCCACCACTTAAGTGCATATGGACTTGCTTTGAAGCTAAAA-------------------GA--CA----GTGCTCCCAGGTTCTAATGA------TGS-GA-----CCT----------GGAT----TTACTCCAGTAGTGTTTG---CTG-TT--GTTTTT-------CTATATCAAAATCTACC-----AAGGGAAG---CCTCC--AGCTCTCC-----TGTAGACT---T------------------------------G--CA---TT-ATAC----AAACAACATTACCA--CATTCCCC-AAATATTCTTTCACTCCAGCTATGACTAACATTCTT--GGAA-CATTTC-CT--ATGA----------TAAA-----TTAGA---AGCAGA-ATTAAA-TA---TGT-A-AAATCT--GATAACTATA----------TA-CTTAGCTTTATTTAC-AATTCCTATAGCTTA-CTTAG-AAAGCCAG-TAAA-----------------------------TTTT---AA-CT-A-----------------AAACACACACACACACAT---------------------------SS--CCCACCCATAGTGGGAATAGAATTGAGAGTCCAGAAATAAACTGATACCTCTTTGTCCAATCAATTTTTGGTAAGGGTGCCAAGATCATTCAATGGAGCAAAAAGTADDTAGGAAGTCCAGTGGCCCTGGGTAGGAAATCACAAGATGCAGTG-TGGTCTGAAAAAGCA-GAGAGTGAGC----CCTGGCTTGGTGGCATCACCATGATCA-ACAAAGCTGG----------------------------
>T1S1-Otter
---------------------------------------------------------------------------------------------------------------------------------------------------------------------------------------------------------------------------------------------TTGAGTA-GTTTTCTTAAGACAACCAAGGCAC---------------------------CCCATGCCCTG----GGAGAGGAAGTAATAGGAAGGAATTTATT-TTTCTTGAATCTGATAAGGTCATCTCTCCAAATGCCTCTTAATG------AGTAGAGCTCT---GGTGCATGGTATCAATTCAC--ATAAAGAACCCAGGAACTTTCTAAAGGGA-AAGGGATTGCAATCACCCCA-AACCCAACATTGCCCCCC--------------------ACAAGTTTCCTAGT----TATAAAAAGCCATGGAAGG-AC------SSCCTTCTAGAGGA--CAAC-----------AGGATTT-------------------------TTCAAAAACG--AATC---C-------AAGAAG-------------------------------------------------------------------------------------------------------------------------------------------------------------------------------------------------------------------------------------------------------------------------------------------------------------------------------------------------------------------------------------------------------------------------------------------------------------------------------------------------------------------------------------------------------------------------------------------------------------------------------------------------------------------------------------------------------------------------------------------------------------------------------------------------------------------------------------------------------------------------CTTGGATCCCAGTGATCA-GAGCAGGAAGCCTTAAGATCTAGTGCTGGTCTGAAACATCAGGAGGCGGGAA----CCTGGCTTTGTGACATGATCACAATAA-GCAGAAATGG----------------------------
>T1S1-L_Panda
---------------------------------------------------------------------------------------------------------------------------------------------------------------------------------------------------------------------------------------------TTGAGTA-GTTTTCTTAAGACAACCAAGGCAC---------------------------CCCATGCCCTG----GAAGAGGAAGTAATAGGAAGGACTTTATT-TTTCTTGAGTTTGATAACGCCGTCTCTCCAAATGCCTCTTAATG------AGTAGAGCTCT---GGTGTATGGTTTCAATTTGT--GTAAAGAACCCAGGAACTTTTTCGAAGGGAAATGGATTGCAATCACCCCA-AACCCAACATTGCCCCCCC-------------------TCAAGTTTCCTAGT----TATAAAAAGCCATGGGAGG-AC------SSCCTTCTAGAGGA--CAAC-----------AGGACTT----------------------TTCTTCGAAAACT--AATC---C-------AGGGAA-------------------------------------------------------------------------------------------------------------------------------------------------------------------------------------------------------------------------------------------------------------------------------------------------------------------------------------------------------------------------------------------------------------------------------------------------------------------------------------------------------------------------------------------------------------------------------------------------------------------------------------------------------------------------------------------------------------------------------------------------------------------------------------------------------------------------------------------------------------------------CTTGGATGCCAATGATCA-GAGCAGGAAGTCTCAAGATCCAGTGCTGGTCTGAAACAGCAGGAGGTTGGGCCCTGCCTGGCTTTGTGACATGATCACAATAA-GCAGAACTGG----------------------------
>T1S1-G_Panda
---------------------------------------------------------------------------------------------------------------------------------------------------------------------------------------------------------------------------------------------TTGTGTA-GTTTTCTTAAGACAACCAAGGCAC---------------------------CCCATGCCCTG----GGAGAGGAAGTATTAGGAAGGACTTTATT-TTTCTTGATTTTGATAAGGCCTTCTCTCCAAATGCCTCTTAGTG------AGTAGAGCTCT-GGGGTGCGTGGTATCAATTTGC--ATAAAGAAGCCAGGAACTTTCTAGAAGGAAAAGGGATTGCGATCACGCCA-AGCCCAACAATGCCTACCCTACCCCCACCCATGCCCCCACAAGTTTCCTAGT----TATAAAAAGCCATGGGAGG-AC------SSGCTTCTGGAGGA--CAAC-----------AGGACTC-------------------------TTCAGAAACT--AATC---C-------AAGAAG-------------------------------------------------------------------------------------------------------------------------------------------------------------------------------------------------------------------------------------------------------------------------------------------------------------------------------------------------------------------------------------------------------------------------------------------------------------------------------------------------------------------------------------------------------------------------------------------------------------------------------------------------------------------------------------------------------------------------------------------------------------------------------------------------------------------------------------------------------------------------CTTGGATCCCAATGACCA-GAGTAAGAAGTCTCAAGATCCAGTGCTGGTCTAAAAGAGCAGGAGGTTGGGC----CCTGGCTTTGTGACATGATCACAATGA-GCAGAACTGG----------------------------
>T1S1-Bear
---------------------------------------------------------------------------------------------------------------------------------------------------------------------------------------------------------------------------------------------CTGTGTA-GTTTTCTTAAGACAACCAAGGCAC---------------------------CCCGTGCCCTG----GGAGAGGAAGTAATAGGAAGGACTTTATT-TTTCTTGATTTCGATAAGGCCGTCTCTCCAAATGCCTCTTAGTG------AGTAGAGCTCT-GGGGTGCGTGGTATCAATTTGC--ATAAAGAAGCCAGTAACTTTCTAGAAGGAAAAGGGATTGCCATCACCCCA-AGCCCAACAATGCCTGCCCTACCCCCACCCATGCCCCCACAAGTTTCCTAGT----TATAAAAAGCCATGGGAGG-AC------SSGCTTCTGGAGGA--CAAC-----------AGGACTC-------------------------TTCAGAAACT--AATC---C-------AAGAAG-------------------------------------------------------------------------------------------------------------------------------------------------------------------------------------------------------------------------------------------------------------------------------------------------------------------------------------------------------------------------------------------------------------------------------------------------------------------------------------------------------------------------------------------------------------------------------------------------------------------------------------------------------------------------------------------------------------------------------------------------------------------------------------------------------------------------------------------------------------------------CTTGGATCCCAATGACCA-GAGTAGGAAGTCTCAAGATCCAGTGCTGGTCTAAAAGAGCAGGAGGTTGGGC----CCTGGCTTTGTGACGTGATCACAATAA-GCAGAACTGG----------------------------
>T1S1-Seal
---------------------------------------------------------------------------------------------------------------------------------------------------------------------------------------------------------------------------------------------TTGAGTA-GTTTTCTTAAGACAACCAAGGCAC---------------------------CCCATGCCCTG----GGAGAGGAAGTGATAGGAAGGACTTTATT-TTTCTTGAGTTTGATAAGGCCATCTCTCCAAATGCCTCTTAGTG------AGTAGAGCTCT---GGTGCATGGTATCAATTTGC--ATAAACAACCCAGGAACTTTCTAGAAGGGAAAGGGATTGCGATCACCCCA-AACCCAACATTGCCCCCC-TG------------------CAAGTTTCCTAGT----TATAAAAAGCCATGGGAGG-AC------SSCCTTCTAGAGGA--CAAC-----------AGGACTT-------------------------TTTGAAAACT--AATC---C-------AGGAAG-------------------------------------------------------------------------------------------------------------------------------------------------------------------------------------------------------------------------------------------------------------------------------------------------------------------------------------------------------------------------------------------------------------------------------------------------------------------------------------------------------------------------------------------------------------------------------------------------------------------------------------------------------------------------------------------------------------------------------------------------------------------------------------------------------------------------------------------------------------------------CTTGGATCCCAATGATCA-GAGCAGGAAGTCTCAAGATCCAGTGCTGGTCTAAAACAGCAGGAGGTTGGGC----CCTGGCTTTGTGACATGATCACAATAA-GCAGAACTGG----------------------------
>T1S1-Walrus
---------------------------------------------------------------------------------------------------------------------------------------------------------------------------------------------------------------------------------------------TTGAGTA-GTTTTCTTAAGACAACCAAGGCAC---------------------------TCCATGCCCTG----GGAGAGGAAGTAATAGGAAGGACTTTATT-TTT------------AAGGCCGTCTCTCCAAAAGCCTCTTAGTG------AGTAGAGCTCT---GATGCAGGGTATCAATTTGCATATAAAGAACTCAGGAACTTTCTAGAAGGGAAAGGGATTGAGATCATCCCA-AACCCAACATTGCCCCCCCAC------------------CAAGTTTCCTAGT----TATAAAAAGCCATGGAAGG-AC------SSCCTTCTAGAGGA--CAAC-----------AGGACTT-------------------------TTTGAAAACT--AATC---C-------AGGAAG-------------------------------------------------------------------------------------------------------------------------------------------------------------------------------------------------------------------------------------------------------------------------------------------------------------------------------------------------------------------------------------------------------------------------------------------------------------------------------------------------------------------------------------------------------------------------------------------------------------------------------------------------------------------------------------------------------------------------------------------------------------------------------------------------------------------------------------------------------------------------CTTGGATCCCAATGATCA-GAGCAGGAAGTCTGAAGATCCAGTGCTGGTCTAAAACAGCAGGAGGTTGGGC----CCTGGCTTTGTGACATGATCACAATAA-GCAGAACTGG----------------------------
>T1S1-Cat
---------------------------------------------------------------------------------------------------------------------------------------------------------------------------------------------------------------------------------------------TTGAGTA-GTTTTCTTAAGATAACTAAGGCAC---------------------------CCCATGCTCTG----AGAAATGAGGTAATAGGAAGGACTTTATT-TTTCTTGAGTTTGTTAAGGCCATTTCTCCAAATGCCTCTTGGTG------AGTAGTGCTCT-GATGTGCATGGGATCAGTCTGC--ATAAAGAACCAAGGATCTTTCTGGAAGGG-AAGGGACTGAGGTCATCCTG-ACCCCAACATTGCTCCC----------------------TAAGGTTCCTAGT----TATAAAAAGCTATGTGAGG---------SS-CTTCTAGAGGA--CAAC-----------AGGACCC-------------------------TTTGGAAACT--CATC---C-------AGGAAG-------------------------------------------------------------------------------------------------------------------------------------------------------------------------------------------------------------------------------------------------------------------------------------------------------------------------------------------------------------------------------------------------------------------------------------------------------------------------------------------------------------------------------------------------------------------------------------------------------------------------------------------------------------------------------------------------------------------------------------------------------------------------------------------------------------------------------------------------------------------------CCTATATCCCAATGACCA-GAGCAGGAAGTTTCAAGATCCAGTGTTTGTTTGAAAAAGCAGGAGGGTGGGC----CCTGGCTTTGTGACATGATCATAGTAAGGCAGAACTGG----------------------------
>T1S1-Pangolin
---------------------------------------------------------------------------------------------------------------------------------------------------------------------------------------------------------------------------------------------TCGAGTA-GTTTTCTTAAGACAAGCAGAGCAG---------------------------CCCATGCCCTG----GGAAAGGAAGTAATAGGAAAGACTTTATT-TTTCTTGAGTTTGATAAAGCCATCTCTCTAAATTCCTCATGGTG------AGTAGGGCTTT-GGTGTGCATTGAATCAATTTGC--ATAATGAACCCAGGAATTTTCTGGAAGGG-AAGGAGTTGCGATTACCCCC---------ATTTTTCTC----------------------CAAGATTTCTAGT----TATAAAAACCCATGAGAGG-AC------SSCCTTCTAGAGGA---AAC-----------AGGACTC-------------------------TTTGGAAACT--AATC---C-------AGGAAG-GT--------------------------AA-A---------AAASG-TT----------AAAGGA----TGTCCAT---GATTGC--AA--------GTT---TGTC--AAGACTGGGCTCCCCATCACTTCAATATGGATATTCCTGCTTGGAAACTAAAAAAA----------------TT--AA----GTGCTTTCATATTTTGGTGG------TGS-GG-----TCT----------GGAT----CTA----AATAACTTTTG---CTGCTT--GGTCTT-------TTGTTTCAGATTCCACA----AAGGGCAAA---TCTCTTGGGATGTCC-----AGCAGCCT---TATA-------------------------TGG--TATACTC-ACCT----AAACAACAT-GCTG--CATTTTCC-AAATACCTTTTCAGTCCAGCTTTGGTGGGGCTATA-----AGGTAGTTG-AC--A-GT----------GAAA-----CCTGA---CTCAGT--TTAGC-T----TCCTG-GG--TG--ACT--GTGTG----------TC-CTGGTGCGTAGTTGT--GTGGGTG-ACTCT---------AAAT-AG-TGGA------------------------------------AA-CTC------------------AAAGA----------------------------------------SS---------ACTGCAGTGATCACAGTAGGAAG-------------------------------------------------------------------------------CCTGGATCCCAAAGACCA-GAGTAGGAAGCCTCAAGATCCAGTGATGGTCTGAAAAAGCAGGAGGGTTGGC----CCTGGCTTCATGGCCTGACCTTGATGA-GCAGAACTAG----------------------------
>T1S1-Horse
---------------------------------------------------------------------------------------------------------------------------------------------------------------------------------------------------------------------------------------------TTGAGTA-GTTTTCTTAAGACCAGTAAGGCAC---------------------------CCCATGC-CTG----GGAGAGGAAGTAATAGGAAGGACTTTATT-TTTCTTGAGTTTGATACGGCCAGTCCTCCAAATTCTTCTT-GTG------AGTAGAGCTCT-GGGGTACATGAGATCAATTTAC--ATAAGGAAACTAGGAACTTTCTGGAAGGG-AAGGGGTTGAGATCACCCCA-ACCCCAAAATTTCTCCC----------------------GAAGATTCCTGGT----TATAAAAGCGTGTGGGAGG-AC------SSCCTTCTGGAGGA--CAAC-----------AGGACTC---------------------------AGGAAGCC--AATC---C-------AGGAAG-AT---------------------------G-A---------AAGSG-TT----------AAAGGA----TGTTCCT---GACTGC--AA--------GTT---TGTC--GAGCCTGGACTCCCCACCACTTAAATGTGGGTGTTCTTGCTTTGAAATTAAAAAA-----------------GA--AA----GTACTTCCATACTTTAGAGA------TGS-GA-----TCT----------GGAT----CTA----CATACCTTTTGTTGCTGCTT--GGTCGT-------TTCTTTCAAATTCCACA-----AAGGCGAA---TCTCTCTGGATTTCC-----AGGAGATT---TAGAAT----------------------GCGG--TATACTC-ATCT----AAACAACATGGCCA--CATTTTCC-AAATACTCTTTCAATCCAGCTGTGATGAACATTTCT--GGAAGTAATTC-AC----------------------------------------ATTCAC-TA-----------ATTC--ACTAAGTA-A--------TTCA-CTAAGCTTTATTTGT-AATT-CTATACCTTA-TTTAG-AAGGTCAA-TAAA-----------------------------TTTT---AA-CTTA-----------------AAGAAGAAA------------------------------------SS------CCCACTGTGGGAATAAAATTGAGAGTTCAGAGATGAACCCATACATCTGTGGTCAATCTGTTTTGGACAAGGGTACTGTGACTATTCAATGGGGGAAATAATADDCCTGGATCCCAATGACCA-GAGTAGGAAGTCTTAATACCCAACAGTGGTCTAAAAAAGCAGGAGGTTGGGC----CCTGGTTTTGTGGCATCACCACGATGA-GCAGAACTGG----------------------------
>T1S1-Pig
---------------------------------------------------------------------------------------------------------------------------------------------------------------------------------------------------------------------------------------------TTGAGGA-G-TTTCTTAAAACAAGTGAGGTAC--------------------TCCATACCCCATGCGCTG----GGAGATGGAGGAATAGAAAGAACTTTTCTATTTCTTAAGTGTGATAAGTC-AGTTCTCCAAATTCCTCTTGCTG------AGTAGAGCTCTGGGGGTGCTTTGGGTCCATCTGC--ATAAAGAACCTAGGAACTTTGAGGAAGGG----TGATTGAGGTCACCCCA-ACCCCAACATTTCTCCT----------------------CAAGATCTGTGGT----TATAAAATCCCACGGGAGA-AC------SSCCTTCTAGAAGA--CAAC-----------AGGACTC-------------------------TTGGGAAACT--AGTC---C-------AGAAAG--T---------------------------A-G---------AAGSG-TG----------AAAGGC----TGTTCAT---GTCTGC--AA--------CTT---TGTC--GTGAGTGGGCCCCCTACCACTTTTAATTTGTTGTTCTTGCTTTGAAACTGAAATTTAAAAAAAATTT-----TTA-AADDDDGGACCTCCATATTTTAGTGA------TGS-GA-----GCT----------GGAT----CTA----AATAAATTTTG---CTGCTT--GCTCTTDD---DDTTATTTCAAGGTCCTCA-----CAGGCAAA---TCTCTTTGGATTTCC-----AGTAGATT---TACAAT----------------------GTG---------------------ACAACACTGCCA--CATTTTAA-AAATATTCCTTGATTTTAGCTGTGATGAGCATTTGG--GGAAGTAATTC-AT--ATGC----------TAAA-----TTGAA---AGTGGT-ATTGAA-TA---TGTTA-GGATTT--AATAACTATA----------TA-CTAAGCTTTAGTCAT-AATCTCCATACCTTA-TTTAG-AAGGTCAA-TAAA-----------------------------TTTT---AA--TTA-----------------AAAAAAAAAAAAA--------------------------------SS--------CATTGTGGGAACAGAACTGAAAGTTCAGAAATGAACCCATGCATCTGTGGTCAATGAATTCCTGACAAGTGTCCCAAGACTATTCAGTTGGGGAAATAATTDD---------------------------------------------------------------------------------------------------------------------------------------------
>T1S1-Cattle
---------------------------------------------------------------------------------------------------------------------------------------------------------------------------------------------------------------------------------------------TTGAGTA-GTTATCTTAAAACAAGTGAGGCAC--------------------ACTATACCCCATGCCCTG----GGAGAGGAAGTAACAGGAAGAATTTTATT-TTTCTTGAATTTGATCAGGGCAGTTCTCCAAATTCCTCTTGGTG------AGTAGAGCTCT-GGGGTGCTTTGGATTGATCTGC--ATAAAGAAACTAGAAACTTTCTGGAAGGG-AAGGGATAGAAATCATCCCA-ACCCCAACATTTCTC-------------------------AAGATTCCTAGT----TATAAAAATCCATGGGAGA-AT------SSCCTTCTGGAAGA--CAGC-----------AGGACTG-------------------------TTGGGAAACT--AATC---C-------AGGAAG-GT---------------------------A-A---------AAGSG-TT----------AAAGGA----TGTTCAT---GACAGC--AA--------GTT---TGCC--ATGACTGGGCTCCCTGCCAATTTAAAGTGGTTGTTTTTGCTTTGAAACTGGAAAAAAAAAAAAAAAAAAAAAGTACAGDDDDGTACTTCCATATGTTAGTGG------TGS-GA-----TCT----------GGAT----CTG----AATAGATTTTG---CTGCTT--GTTCTT-------TTGTTTCAACTTCAACDD---DDATGCAAA---TCTCTTTGGATATCT-----AGGAGACT---TATAAT----------------------GTGC--TATATTC-AACT----AAACCACATTGCCA--CATTTAAA-TAATAATCTTTCAATCCAGCTGTGATGAGCATTTTG--GGAAGAAATTC-AT--ATGC----------TAAA-----CTGTA---AGCAGC-ATTAAA-TA---TGTCA-GGATTT--AATAAGTGTA----------TA-CTAAGCTTTATTCAC-AATCCCTGTACCTTA-TTTAG-GAGGTGAA-TAAA-----------------------------TTTT---AA-CTTA-----------------AAGAAAAAAG-----------------------------------SS--------CATTAGGGGAATAGAATTGAGAGGTTGGAAATGAACCCATACAACTGTGGTCAGATGATTTCTAACAAGGATACCAAGACTATTCAATGGGGGGAGTGACTDDCCTGGGTTCCAATGATCA-GAGTAGGAAGTCTGAAGACCCAGTGGTGTCCGGGAAAATCGGGAGGTTGGGT----TCTGGCTTGGAGGCGTCGCCTGGATCA-GCAGAGCTGG----------------------------
>T1S1-Whale
---------------------------------------------------------------------------------------------------------------------------------------------------------------------------------------------------------------------------------------------TTGAGTA-GTTTTCTTAAAACAAGGAAGACAC--------------------CCCATACCCCATGCACTG----GAAGAGGAAGCTATAAGAAGAACTTTATT-TTTCTTGAGTGTGATAAGACCAGTTCTCCAAATTCCTCTTGGTG------AGTAGAGCTCT-GGGGTGCATTGGATCAATCTGC--ATAAAGAAACTAGGAACTTTCTGGACGGA-AAGGGATTGAG-TCATCCCA-ACCCAAAAATTTCTC-------------------------AAGATTCCTAGT----TATAAAAACCCATGGGAGA-AC------SSCCTTCTGGAAGA---AAC-----------AGGACTC-------------------------TTGGGAAACT--AATC---C-------AGGAAG-GT---------------------------A-A---------AAGSG-TT----------AAAGGA----TGTTGAT---GATTGC--AA--------GTT---TGTC--ATGACTGGGCTCCCTATCTCTTTTAAGTGGTTGTTCTTGCTTTGAAACTGAAAAAAAAGAA-----------GT--AGDDDDATATTTCCATATTTTAGTGA------TGS-GA-----TCT----------GGAT----CTG----AAGATATTTTG---CTGCTT--GTTCTT-------TTGTTTCAACTTCCTCA-----AAGGCAAA---TCCCTTTGGATTTCC-----AGTAGACT---TATAAT----------------------GTGG--TATACTC-ATCT----AAACCACACTGCCA--CATTTTAA-AAATACTTTTTCAATCCAGCTGTGATGAACATTTTG--GGAAGTAATTC-CT--ATGC----------TAAA-----TTGGA---AGCAGT-ATTAAA-TA---TGTTA-GGATTT--AATAAGTATA----------TA-CTAAGCTTTATTCAC-AATCCCTATACCTTA-TTTAG-AAGGTCAA-TACA-----------------------------TTTT---AA-CTTA-----------------AAAAAAAAA------------------------------------SSCAA-CA----TTGTGGGAATGGAATTGAGAGTTCAGAAATGAACCCATACAGCTGTGGTCAATTGATTDD---------------------------------------DDCCTGGGTCCCAGTGATCA-GAGTAGGAAGTCACAAGA-CCAATGGTGTCCCAGAAAATCAGGAGGTTGGGC----CCTGGCTTGGAGGCGTCACCTGGATCA-GCAGAGCTGG----------------------------
>T1S1-Dolphin
---------------------------------------------------------------------------------------------------------------------------------------------------------------------------------------------------------------------------------------------TTGAGTA-GTTTTCTTAAAACAAGGAAGACAC--------------------CCCATACCCCATGCACTG----GAAGAAGAAGCTATAAGAAGAACTTTATT-TTTCTTGAGTGTGATAAGCCCAGTTCTCCAAATTCCTCTTGGTG------AGTAGAGCTCT-CGGGTGCATTGGATCAATCTGC--ATAAAGAAGCTAGGAACTTTCTGGACGGA-AAGGGATTGAG-TCATCCCA-ATCCCAAAATTTCTC-------------------------AAGATGCCTAGT----TATAAAAACCCATGGGAGA-AC------SSCCTTCTGGAAGA---AAC-----------AAGACTC-------------------------TTGGGAAACT--AATC---C-------AGGAAA-GT---------------------------A-A---------AAGSG-TT----------AAAGGA----TGTTGAT---GATTGC--AA--------GTT---TGTC--ATGACTGGGCTCCCTATCACTTTTAAGTGGTCGTTCTTGCTTTGAAACTGAAAAAAAAA-------------AT--AGDDDDATGTTTCCATATTTTAGTGA------TGS-GA-----TCT----------GGAT----CTG----AAGACATTTTG---CTGCTT--GTTCTT-------TTGTTTCAACTTCCTCA-----AAGGCAAA---TCCCTTTGGATTTCC-----AGTAGACT---TATAAT----------------------GTGG--TATACTC-ATCT----AAACCACATTGCCA--CATTTAAA-AAATACTTTTTCAATCCA-----GATGAACATTTTG--GGAAGTAATTC-CT--ATGC----------TAAA-----TTGGA---AGCAGT-ATTAAA-TA---TGTTA-GGATTT--AATAAGTATA----------TA-CTAAGCTTTAATCAC-AATCCCTATACCTTA-TTTAG-AAGGTCAA-TAAA-----------------------------TTTT---AA-CTTA-----------------AAAAAAA--------------------------------------SSCA--CAACA-TTGTGGGAATAGAATTGAGAGTTCAGAAATGAACCCATACAGCTGTGGTCAATTGATTDD---------------------------------------DDCCTGGGTCCCAGTGATCA-GAGTAGGAAGTCACAAAACCCAGCGGCGTCCCAGAAGATCAGGAGGTCGGGC----CCTGGCTTGGAGCCATCACCTGGATCA-GCAGAGCTGG----------------------------
>T1S1-Hedgehog(Rearrangement)
---------------------------------------------------------------------------------------------------------------------------------------------------------------------------------------------------------------------------------------------TTGAATA-GTTTTCTTAAGACAAATAAGGCTC---------------------------CTTATGCCCTG----GGAGAGGAAGTAATAGGAAAGACTTTGTT-TTTCTTGAGTTTGATAAGGTCTGTTCTCCAAATTCCTCTAGGTG------GGTGGCACTCA-GGGATATGTAGAGTCAATTTGC--ATACAGAACCTAGGAACTTTCTGGAAAGG-AAAGGATTGAGATCACCCCG-GCCCCAACATTCCTCCC----------------------TAAG-TTCCTAGT----TATAAAAATCCATGGGAGG-AC------SSCTATCTAGAGGA--CAAC-----------AAGTCTC-------------------------TTTGAAAACG--AATC---C-------AGGAAG-GT---------------------------G-A---------AAASG-TT----------AGAGGG----TGCT-GT---GATTGT--AC--------ATT---TGTC--AAGACTGGGCTCTTTGCCACTTAAACGTGAATGTTCTTGCTTTGAAGCTAAACAA-----------------GA--AA----GTACTTTCATATTTCAGAGA------TGS-GA-----TTT----------GGTT----CAA----AATAATGTTTG---CTGAT---GGTCTT-------CTGTTTCAGATTCCACA-----AAGG--------CTCTT----------------------------AAT-----------------------TGG--CATGCTC-ATTT----AA--------GCCA--CATTTTC-----TACTCTTTCA----------GATCAACATTTTT--GGTTATAATTC-AT--GTGG----------CAAA-----TTAAA---AGTATT-ATTTGA-TA---TGTAA-GAATTT--AATGCCTAGA----------GA-CTGAGCTTTATTCAC-ACTTCTGATGCCTTA-TTTAG-AAGGTCAA-TAAA-----------------------------BB--------------------------------------------------------------------------BBCA--CACTGACCAGTGGAATAGAATTGAGAGCCCAGAAGTGAGCCCCCACACCTATGGACATCTAATCTTTGACAAAGGTGCCGAGACTATCAAATGGGGAAAGCAGAGDDACTGTATCCTGTACATCA---GCAGTTAGACACCACATCCAGCAGAGTCCTTGGATACAAGGAAGTGGGGA----CCTGGCTATAACTTCTACACATGGCCT-TCAGGTAATC----------------------------
>T1S1-Mole
---------------------------------------------------------------------------------------------------------------------------------------------------------------------------------------------------------------------------------------------TGGAGTA-GTTTTCTTAAGCCAAGTAAGACACCACCACCCCACCCCCCCGCCACCCCCCGACCCCCGCTG-TGCCTTGTGAGAGTATTAGGAAGGACTTTATT-TTTCTTAAGTTTGGTAAGACCCAATCTCCAAATTTCTCTTGATGGAACTAGGTAGGACTCT-GGGTTATGTGAGGTCAATTTG---ATAAT----CCAGGCACCTTGCAGAAAGG-AAGGGATTGAGATATCTCCA-AGACCAACACTTCTCCC----------------------TTCGATTCCTAGT----GATCACCACCCAAGGGA----C------SSTCTTC-AGAAAC--TAATCCAGGAAGGCAAGGACTC-------------------------------------------------------------------------------------------------------------------------------------------------------------------------------------------------------------------------------------------------------------------------------------------------------------------------------------G---ATGCTC--CATCCT-------TTGTCTCAAACGCCAGA-----GAGGCAGC---TCTGTTAGGATTTCC-----AGTAGACT---TAGAAT----------------------GTGG--CATAACC-TCCT------CCACCACTGCCA--CCTTCTCC-AAACATCTTTCAATTACAGGTGTGGT--------TT--GGAAATATTTGGAT--ATGA----------TAAA-----TTAGA---AGCTGT-TTTCAA-TA---GGTAA-AGATTT--AATCATTAT------------------GCTTTA-TCAC-AATTACAATACCTAA-GATAG-GGCATGGA-TAAA-----------------------------ATTT---AA-CTTG-----------------GAGGAAAAAA-----------------------------------SS-----ACCCACTGAGGAACTAGAGCTGAGAGTTCA-------------------------------------------------------------------------------------------------------------------------------------------------------------------------------------------------------------------------
>----------T1S2----------
--------------------------------------------------------------------------------------------------------------------------------------------------------------------------------------------------------------------------------------------------------------------------------------------------------------------------------------------------------------------------------------------------------------------------------------------------------------------------------------------------------------------------------------------------------------------------------------------------------------------------------------------------------------------------------------------------------------------------------------------------------------------------------------------------------------------------------------------------------------------------------------------------------------------------------------------------------------------------------------------------------------------------------------------------------------------------------------------------------------------------------------------------------------------------------------------------------------------------------------------------------------------------------------------------------------------------------------------------------------------------------------------------------------------------------------------------------------------------------------------------------------------------------------------------------------------------------------------------------------------------------------------------------------------------------------------------------
>T1S2-((TSD))
-----------------------------------------------------------------------------------------------------------------------------------------------------------------------------------------------------------------------------------------------------------------------------------------------------------------------------------------------------------------------------------------------------------------------------------------------------------------------------------------------------------------------------TT-----------------------AAAAATGAAGACTTTGG---AA----------------------------------------------------------------------------------------------------------------------------------------------------------------------------------------------------------------------------------------------------------------------------------------------------------------------------------------------------------------------------------------------------------------------------------------------------------------------------------------------------------------------------------------------------------------------------------------------------------------------------------------------------------------------------------------------------------------------------------------------------------------------------------------------------------------------------------------------------------------TTAAAAATGAAGACTTTGGAA---------------------------------------------------------------------------------------------------------------------------------------------------------------------------------------------------------------------------------------
>T1S2-((Retrocopies))
--------------------------------------------------------------------------------------------------------------------------------------------------------------------------------------------------------------------------------------------------------------------------------------------------------------------------------------------------------------------------------------------------------------------------------------------------------------------------------------------------------------------------------------------------------------------------------------------------------------------------------------------------------------------------------------------------------------------------------------------------------------------------------------------------------------------------------------------------------------------------------------------------------------------------------------------------------------------------------------------------------------------------------------------------------------------------------------------------------------------------------------------------------------------------------------------------------------------------------------------------------------------------------------------------------------------------------------------------------------------------------------------------------------------------------------------------------------------------------------------------------------------------------------------------------------------------------------------------------------------------------------------------------------------------------------------------------
>T1S2-Otter
---------------------------------------------------------------------------------------------------------------------------------------------------------------------------------------------------TTTCTAAGAAAAGAATCAGAAACTAGGTCGAGGACAAATATACAAA-ATGGA-TTCCCCAGAATAAAT-----------CTCCCCAGAAACAGCCTT--AATGTCCAACAATAAAATTAGATACTTTAAAGTATAAAT------------TTTTCCATGGTCATGGGA----AAATGTTCATGATATAATGTT--------------------AAGG-AGAGAAAATAAAAATACA--GCTGTAATTTGTTCTAAATT-----AAAATTGTTTACAGTAAGAAGTAAAGACA-GCAGTATGCTTTTCTCTATTTTT-----------------------AAAAATGAAGACTTTGG---AA------SSCCTTAGAGGGGA--GAAC-----------AGGACTG-------------------------TTTGGAAACT--AATC---C-------AGAAAGTGTGAA--GATAAA-----CATG--CCTCCA-A---------AAGSG-TT----------GAAGGA----CATTCAT---CATTCC--TA--------GTC---TTTCC-AAGCCCGGGCTCTCCACCGCGTCACCATGGATGTCCTTGCTTTGGAACTGCAAAA-----------------GG--AG----GTTCTTCCATGTTTTCCTGA------TGS-GA-----ACT----------GGAC----CTACCTCAATAATTTTTG---CTGCTG--GTTCTT-------TCGTTTCAAATTCCACA-----AAGGCAAA---TCCCTTTGGATCTCC-----AGCAGACT---AATAGT----------------------TTGG--CGTACTT-ACAT----CAACAACATTGTCA--CATTTCCC-AAAGACTCTTTCAATCCAGCTGTGATCAACCTTTCT-GGGAATTAACAC-CT--ATGA----------TAAG-----TCAGA---GATAGT-ATTAAA-TC---TGTAC-AGATTT--AATAACGAT--------------------------------------TGCCTTA-CTTAA-ATGGTCAA-CAAG-----------------------------TTTT---AC-CTCG--------AATGTT---TTAAAAAATTAAGTGAAAA--------------------------SSTTAAAA-TGAAGACTTTGGGAGG----CATAC-AAGAGGAAAGGAAAG------------AAGAAGGC--AAACAACACTT-ATC--AGGCA----ACCAA-GA--TGCCCGGGGCTTTATGACCATTACGTTCGCTGCTCTGTTC--CA--TCGTCAC--AAAATCC----AAGT-GAGGCAACTATGATTATCCC---------ACTCCTTCA-------------------------------------
>T1S2-L_Panda
---------------------------------------------------------------------------------------------------------------------------------------------------------------------------------------------------TTTCTAAGAAAAGAATCAGAAACTAGGTCGAGGATAAATATACTAC-ATGTA-TTCCCCAGAATAAAT-----------CTCCCCAGGAACAGCCTT--AATGTCCAACAATAAAATTAGATACTTTAAATTACAAAT------------TTTTCCATGGTCATGGGA----AAATGTTCATGATCTAATGTT--------------------AAGG-AGAGAAAATAAAAATACA--GTTTTAATTTGTTCTATATT-----AAAATCGTTTTCAGTAAGAAGGAAAGAAA-GCAGTATGGTTGTCTGTATTTTT-----------------------AAAAATGAAGACTTTGG---AA------SSCCTTTGA---GA--GAAC-----------ACGACTG-------------------------TTTGGAAACT--AATC---C-------AGAAAATGTTAA--GAAAAA-----TATC--CCTCCA-A---------AAGSA-TT----------GAAGGA----CATTCAT---CATTCC--GA--------GTT---TTTCC-AAGCCTGGGATCCCCACCATTTAACCATGCATGTGCTTGCTTTGGAACTGAAAAA-----------------GG--AG----ATTCTTTCATGTTTTTGTGA------TGS-GA-----TCT----------GGAC----CTACGTCAATAGTTTTTG---CTGCTG--GCTCTT-------TTGTTTCAAATTCCACA-----AAGGCAAA---TGCCTTTGGATCTCC-----AGTAGACT---AATCGC----------------------TTGG--CGTACTT-ACAT----CAACAACATGGTCACCCGTTTCCC-AAATACTCTTTCAATCCAGCTGTGATCAACCTTTCT-GGGAATTAATAC-CT--ATGA----------TAAA-----TTAGA---GGTAGT-ATTAAA-TA---TGTAC-GGATTT--AATAATGAT--------------------------------------TGCCTTA-CTCAG-AGGGTCAA-CATA-----------------------------TTTT---AC-CTCA--------AGTATT---TTTAAAAATTAAAAGAAAA--------------------------SSTTAAAA----TGACTTTGGGAGG----GATAC-AAGAGGGAAGGAAAGG-----------AAGAAGGC--AAACAACACTT-ACC--AGGCA----ACCAA-GA--TGCTCAGTGCTTTATGACCTTTACGTTCGCTGCTCTGTTC--CA--TCGTCAC--AAAATTC----ATGT-GAGGTAAGTATGATTATCCC---------ATTCCTTCA-------------------------------------
>T1S2-G_Panda
---------------------------------------------------------------------------------------------------------------------------------------------------------------------------------------------------TTTCTAAGAAAAGAATCAGAAACTAGGTCGAGGATAAATATACAAC-ATATA-TTCCCCAGAATAAAT-----------CTCCCCAGAAACAGCCTT--AATGTCCAACAATAAAATTAGGTATTTTAAATTATAAAT------------TTTTCCATGGTCATGAGA----AAATGTTCATGATTTAATGTT--------------------AAGG-AGAGAAAATAAAACTACA--GTTATGATCTGTTCTATATT-----AAAATCATTTACAGTAAGAAGTAAAGAAA-GCATTATGCTTATCTGTATTTTT-----------------------AAAAATGAAGACTTTGG---AA------SSCCTTCGAGAAGA--GAAC-----------AGGACTG-------------------------TTTGGAAACT--AATT---C-------AGAAAGTTTTAA--GAAAAA-----CCTC--CCTCCA-G---------AAGSG-TT----------AAAGGA----CCTTCAT---CATTCC--AA--------GTT---TTTCC-AAGCCTGGGCTCCCCACCACTTAACGACGGGTGTGCTTGCTTTGGAACTAAAAAA-----------------GG--AG----ATTCTCCCACATTTTTGTGA------TGS-GA-----TCT----------GGAC----CTACCACAATTGTTTCTG---CTGCTT--GTTCTT-------TTGTTTCAAATTCCACA-----AAGGCAAA---TCCCTTTGGCTCTCC-----AGCCGACT---AACAGT----------------------TTGG--CATACTT-ATAC----CAACAACATTGTCA--CATTTCCC-AAATACTCTTTCCATCCAGCTGTGATCAACCTTCCT-GGGAATTAACAC-CT--ATGA----------TAAA-----TCAGA---GGCCGA-ATTAAA-TA---CGTGC-GGATAT--AATAACTAT--------------------------------------TG--------------GGTCAA-CAAA-----------------------------TTTT---AC-CTCG--------AATACT---TTAAAAAATGAAATGAAAA--------------------------SSTTAAAA-TGAAGACTTTGGGAGG----GATGC-ACGAGGGAAGGACAGG-----------AAGAAGGC--AAACAACACTTAATC--AGGCA----ACCGA-GATGTGCCCGGTGCTTTAGGACCTTCATGTTCGCAGCTCCATTC--CA--TCGTCAC--AAAATCC----ATGT-GAGGTGAGTATCATTATCCC---------ACTCCTTCG-------------------------------------
>T1S2-Bear
---------------------------------------------------------------------------------------------------------------------------------------------------------------------------------------------------TTTCTAAGAAAAGAATCAGAAACTAGGTCGAGGACAAATATACAAC-ATGTA-TTCCCCAGAATAAAT-----------CTCCCCAGAAACAGCCTT--AATGTCCAACAATAAAATTAGGTACTTTAAATTATAAAT------------TTTTCCATGGTCATGGGA----AAATGTTCATGATATAATGTT--------------------AAGG-AGAGAAAATAAAACTACA--GTTATGAT-TGTTCTATATT-----AAAATCGTTTACAGTAAGAAGTAAAGAAA-GCATTATGCTTTTCTGTATTTTT-----------------------AAAAATGAAGACTTTGG---AA------SSCCTTCGAGAAGA--GAAC-----------AGGACTG-------------------------TTTGGAAACT--AATT---C-------AGAAAGTTTTAA--GAAAAA-----CTTC--CCTCCA-G---------AAGSG-TT----------AAAGGA----CATTCAT---CATTCC--AA--------GTT---TTTCC-AAGCCTGGGCTCCCCACCACTTAACCACGGGTGTGCTTGCTTTGGAACTAAAAAA-----------------GG--AG----ATTCTCCCACGTTTTTGTGA------CGS-GA-----TCT----------GGAC----CTACCTCAATTGTTTCTG---CTGCTT--GTTCTT-------TTGTTTCAAATTCCACA-----AAGGCAAA---TCCCTGTGGATCTCC-----AGCAGACT---AACAGT----------------------TTGG--CGTACTT-ATAC----CAACAACATTGTCA--CATTTCCC-AAATACTCTTTCAATCCAGCTGTGATCAACCTTCCT-GGGAATTAACAC-CT--ATGA----------TAAA-----TCAGA---GGCCGA-ATTAAA-TA---CGTGC-GGATAT--AATAACTAT--------------------------------------TG--------------GGTCAA-CAAA-----------------------------TTTT---AC-CTCG--------AATACT---TTAAAAAATGAAATGAAAA--------------------------SSTTAAAA-TGAAGACTTTGGGAGG----GATGC-AAGAGGGAAGGACAGG-----------AAGAAGGC--AAACAACACTTAATC--AGGCA----ACCAA-GATGTGCCCGGTGCTTTAGGACCTTTATGTTCGCGGCTCCATTC--CA--TCGTCAC--AAAATCC----ATGT-GAGGTGAGTATCATTATCCC---------ACTCCTTCG-------------------------------------
>T1S2-Seal
---------------------------------------------------------------------------------------------------------------------------------------------------------------------------------------------------TTTCTAAGAAAAGAATCAGAAACTAGGTCGAGGATAAATATACAAC-ATGTA-TTCCCCAGAATAAAT-----------CTCCCCAGAAA--GTCTT--AATGTCCAACAATAAAATTAGATACTTTAAATTGTAAAT------------TTTTCCATGGCCATGGGA----AAACATTCATGATATAATGTT--------------------AAGG-AGAGAAAATAAAAACACA--GTTATAATTTGTTCTATATT--------------------AAGAAGTAAAGAAA-GCAATATGCTTTTCTGTATTTTT-----------------------AAAAATGAAGACTTTGA---AA------SSCCTTCGAGAGGA--GAAC-----------AGGACTG-------------------------TTTGGAAACT--AATC---C-------AGDDAGTTTTAA--GAAAAA-----CATC--CCTCTA-A---------AAGSG-TT----------TAAGGA----CATTCAT---CATTCC--GA--------GTT---TTTCT-AAGCCTGGGCTCCCCACCACTTAACTGTGGATGTGCTTGCTTTGGAACTGAAAAA-----------------GG--AG----AATCCTCCATGCTTTCGTGA-ACATCCGS-GA-----TCT----------GGAC----CTACCTCAATAGTTTTTG---CTGCTT--GTTCTA-------TTGTTTCAAATTCCACA-----AAGGCAAA---TCCCTTTGAATCTCC-----AGTAGACT---AATAGT----------------------TTGG--CATACTT-ATAT----CAACAACATTGTCA--CATTTCCC-AAATACTCTTTCAATCCAGCTGTGATCAATTTTTCT-GGGAATTAACAC-CT--ATGA----------TAAA-----TTAGA---GGTAGT-AGTAAA-TA---TGTAT-GGATTT--AATAACTAT--------------------------------------TGCCTTA-CTCAG-AGGGTCAA-CAAA-----------------------------TTTT---AC-CTCA--------AATATA---TTTTTAAATTAAATGAAAA--------------------------SSTTAAAA-TGAAGACTTTGGGAGG----GATAC-AAGAGGGAAGGAAAGG-----------AAGAAGGC--AAACAACACTT-ATC--AGGCAGGCCACCAA-GATGTGCCCGGTGCTTTATGACCATTCTGTTCACTGCTCCATTC--CA--TTGTCAC--AAAATCC----ATGT-GAGGTAAGTATAATTATCCC---------ACTCCTTCA-------------------------------------
>T1S2-Walrus
---------------------------------------------------------------------------------------------------------------------------------------------------------------------------------------------------TTTCTAAGAAAAGAATCAGAAACTAGGTCGAGGATAAATATACAAC-ATGTA-TTCCCCAGAATAAAT-----------CTCCCCAGAAACAGCCTT--AATGTCCAACAATAAAATTAGATACTTTAACTTGTAAAT------------TTTTCCATGGCCGTGGGA----AAATACTCACGATATAATGTT--------------------AAGG-AGAGAAAACAAAAACACA--GTTATAATTTGTTCTATATT--------------------AAGAAGGAAAGAAA-GCAATATGCTTTTCTGTATTTTT----------------------AAAAAATGAAGACTTTGA---AA------SSCCTTCGAGAGGA--GAAC-----------AAGACTG-------------------------TTTGGAAACT--CATC---C-------AGAAAGTTTTAA--GAAAAA-----CATC--CCTCCA-A---------AAGSG-TT----------AAAGGA----CATTCAT---CATTCC--GA--------GTC---TTTC------CTGGGCTCTCCACCACTTAACCGTGGATGTGCTTGCTTTGGAACTGAAAAA-----------------GG--AG----AATCTTCCATGCCTTCGTGA-----ACGS-GA-----TCT----------GGAC----CTACCTCAACAGTTTTTG---CTGCTT--GTTCTA-------TTGTTTCCAATTCCACA----AAAGGCAAA---TCCCTCTGAATCTCC-----AGCAGACT---GATAGT----------------------TTGA--CATACTT-ATAT----CCACAACATTGTCA--CATTTCCC-AAATACTCTTTCGATCCAGCTGCGATCAACCTTTCC-GGGAATTAACAC-CT--ATGA----------TGAA-----TTAGA---GGTAGT-ATTAAA-TA---TGTAT-GGATTT--AATAAGTAT--------------------------------------TGCCTTA-CTCAG-AGGGTCCA-CAAA-----------------------------TTTT---AC-CTCA--------AATATT---TTTTTAAATTAAATGAAAA--------------------------SSTTAAAA-TGAAGACCTTGGGAGG----GATAC-AAGAGGGACGGAAAGG-----------AGGAAGGC--AAACAGCACTCCCCC--AGGCAGCCCGCCAA-GATGCGCCCACTGCTTTACGACCTTTATGTGCACTGCTCCGTTC--CA--TTGTCAC--AAAATCC----ATGT-CAGGTAAGTATAATTATCCC---------ACTCCTTCA-------------------------------------
>T1S2-Dog
---------------------------------------------------------------------------------------------------------------------------------------------------------------------------------------------------TTTCTAAGAAAAGAATCAGAAACTAGGTCGAGGATAAATATACAAC-ATGTA-TTCCCCAGAATAAAT-----------CTCCCCAGAAACAGTCTT--AATGTCCAATAATAAAATTAGATACTTTAAATTATAAAA------------TTTTCCATGGGCATGGGA----AAATGTTCATGATATAATGTT--------------------AAGG-ATAGAACATAAAAATATA--GCTATGATCTGTTCTATATT-----AAAATCATTTATAGTCAGAAGTAAAGAAA-GCATTATGCTTTTCTGTATTTTT-----------------------AAAAATGAAGACTTTGG---AA------SSCCTTCGAGAGGA--GAAC-----------AGGACTG-------------------------TTTGGAAACT--AATC---C-------AGAAAATTTTGA--GAAAAA-----TCTC--CTTCCA-A---------AAGSG-TT----------AAAGGA----CATTCAT---GATTCT--GA--------GTT---TTTTC-AAGCCCGGGCTCCCCATCACTCACCCATGGGTGTGCTTGCTTTGGGACTAAAAAG-----------------GG--AG----CTTCCTCCATGTTTTCGTGA------TGS-GA-----TCT----------GGAC----CTACCTCAATAGGTTTTG---CCCCTT--GTTCTT-------CTGTCTCAGATTCCATA-----AAGGCAAA---TCCTTTTGGATCTCT-----AGTAGGCT-GTAATCGT----------------------TTGG--GGTACGT-ATAT----AAACAACACTGGCA--CATTTCCC-AAATGCTCTTTCAACCCAGCTGTGGTCAGCCTTTTT-GGGGATTCACAT-CT--ATGA----------TAAA-----TGAGA---GGGAGT-ATTAAC-TA---TGTAA-GGACTT--AATAACTAT--------------------------------------CACCTTG-CTCAG-GGAGTCAA-CAAA-----------------------------TTTT---AA-CTCG--------AATATC---TTDDAAAATTGAATGAAAA--------------------------SSTTAAAA-CGACGGCTTTGGGAGG----GATACAAAGAGGGAAGCAAAGG-----------AAGAAGGC--AAATAAC-----ATC--AGGCG----ACCGA-GATGTGCCAGGTGCTTTA---------TGTTCACCGCTCTCTCC--CA--TCATCAC--AAAATCC----ATAT-GAGGTAGGTGTAATTAGCCC---------ACTCCTTCA-------------------------------------
>T1S2-Cat
---------------------------------------------------------------------------------------------------------------------------------------------------------------------------------------------------TTTCTAAGAAAAGAATCAGAAACTAGGTCGAGGATAAATATACGAC-ATCTA-TTCCCCAGAATAAAT----------CTTCCCCAGAAACAGCCTT--AATATCCAACAATAAAATTAGGTACTTTAAATTATAAAA------------GTTTCCATGGTCATGGAG----AAATGTTCATGATATAATTAATTCATGATATAATTAATATTAAGG-ATAGAAAATAAAGGTACA--GTTATGACCTGTTGTATATT-----AAAATCATTTACAGTAAGTGATGAGGGA--GCATAAGGCDD----DDATTT--------------------------AAAATGAAGACTTTGG---AA------SSCCTTCGAGAGGA--TAAC-----------AGCACTG-------------------------TTTGGAAACT--AATC---C-------AGAAA--------------------CACT--TCTCTC--------------S--TT----------AAAGGA----CATTTAT---GATTCT--GA--------ATT---TTTCC-AAGACTGGGCTCTCCTCCCCTTAACCGTGGATGTGCTTGCCTTGAAACTAAACAA-----------------GG--AG----ACGCTT-CATGDD----------------------------------------------------------------DDCTGCTT--GTTCTT-------TTGTTTCAAATTCCACA-----GAGGCAAA---TCCTTTTGGA-------------------------------------------------GCGG-----ACTT-ATAT----GAACAATATTGTCA--CATTTCCC-AAATACTATTTCGATGCAGCTGTGATAAACCTTCTT-GGGAATGAACAA-CT--ATGA----------TAAA-----TTAAA---GGCAGT-ATTAAA-TA---TGTAA-GGATTT--AATAACTAT--------------------------------------TGCCTTA-CTCAG-AGGGTCAA-TAAA-----------------------------TTTT---AA-CTTG--------AATATT---CTAAAAAATTAAA--------------------------------SSTTAAAA-TGAAGACTCTGGGAGC----ACTAC-AAGAGGGAAG-AAAGG-----------AAGAAGGC--AAATAACACTT-ATC--AGGCA----ACCAA-GACGTGCCAGGTGCTTTA---------TGTTGATTGTTCTATTC--CA--TCATCAC--AAAATCC----ATGG-GAGGTAAGTATAATTATCCC---------CCTCCATTT-------------------------------------
>T1S2-Pangolin
---------------------------------------------------------------------------------------------------------------------------------------------------------------------------------------------------TTCCTAAGAAAATAATCAGAAACTAGGATGAGGATAAATATACTACAATGCA-TTCCCCAGAATACAT-----------CTCCGCGGAAATGGCCTT--AATGTCCAACAATAAAATTAAATACTTTAAATTAT----------------GTTTCCCTTGTCATGGGTAAATAAATGTTCATTATAT---GTT--------------------AAGG-ATATAAAACAAAAACACA--GTTATGAACTGTTCTATACT------AAATCATTTACATCAAGAAGCAAAGAAA-GCATTATAC-TTCCC-TATTTTTAAAAATGAAGCCTTTGGGGGGAAAAAAATGAAGCCTTTGG---AA------SSCCTTCAAGAGGA--AAAT-----------CGGACAG-------------------------TTTGGAAACT--AATC---C-------AGGAAG-GTTAA--GAAAAA-----CTTT--CCTCCA-A---------AAGSG-TT----------AAAAGA----CATTCAT---GGTTCC--AA--------GTG---TTTTC-AAGGCCGGG-TTCCGGCGCTTTAACTGTGGCTATGCTGTCTTTGAAGCTAAACAA-----------------GG--AA----GTGCTTCCATTTCTTAGTGA-------AS-GA-----TCT----------GGAC----CTACCTCAGTAGCTCTTG---CTGCTT--GTTCTT-------CTGCTCCAAACTCCACA-----ACAGCAAA---TTGCTCTGGCTCTCC-----CGTACACT---TACAAT-GTGGTACACCTATGTAGACAACATT--GCCATAT-ACTT----CATAAACATCGCCA--CATTTCCC-ACATACTCTTTCAATCCAGCTGTGATAAATGCTTTT-AGGAATTAACTT-CT--GTGA----------TATG-----TTAGA---AGCAGT-ATTAAA-TA---TGTAA-AGATTT--AATAACTAT--------------------------------------TG---TA-AT-AG-AAGGTCTG-TACA-----------------------------TTAC---AA-CTTG--------AATATC---TAAAAAAATAAAA--------------------------------SSTAAAAA-TGAGGACTTTGGGAGG----GACAC-AAAAGGAAAGAAAAGA-----------AAGAAGGC--AAGTAACTCTT------AGGCA----GCCAA-CATGTGCCAGGTGCTTT-----------------------------CAGTTCATCAC--AAAACCG----ACGT-GAGGTAAATAAAATTATCCC---------CCTCCTTTA-------------------------------------
>T1S2-Bat
---------------------------------------------------------------------------------------------------------------------------------------------------------------------------------------------------TTCATAGGAAAATATTGAGAAACTAGGACAAAGGTAAATATCAAACAATGTATTTCCCCAGAATACAT-----------CTCCTCAGAAACAACCTT--AATGTCCAACAATAAAATTAAAAACCTTAAATTATAAAA------------GTGTCCCTTGTCATGGGA----AAATGTTCATGACATAATGTT--------------------AAAG-ATATAAAACAAAAATGCA--GTGATGATCTGTTCTATATT-----AACACTGTTCACAATGAGATATAAAGAAA-GCATTATATTTTCCTGTGTTTTT-----------------------AAAAATGAAGACTTTGG---AA------SSCCTGTAAGAGGA--GAAC-----------AGGACAG--------------------------TTGGAAACT--AATC---C-------GGAAAG-ATTAA--GAAAAA-----CTTC--CCTCCA-C---------AAGSG-TT----------AAAGGA----CGTTCAC---AACGCC--AC--------GTG---TTTCC-AGGACTGGGCTCCTGGCCACTCGCTAGTGGATGAGCTTGCTTTGAAACTAGGAAA-----------------GG--AA----ATGCCCCCCTGTTTTAGCAA------TGS-GG-----TCT----------GGAC----CTACTTCAATGGCTGTAG---CTGCTT--GTTCTT-------TTGTTTCAAGTTCCACA------AGGCAAA---TCCCATTGGGTCTCC-----AGCAGACT---TAGGGT----------------------ACTG--TCTACCT-ATAT----AAACAACATCACCT--CATTCCCC-AGTTGCTCTTTCAATCCAGCTGTGATCAACAGTTTT-TGGAATTAACTC-CC--ATGA----------AAAA-----TTAGA---AGCAGT-ATTAAA-TA---TGTAA-ACATCT--AATCACTAT--------------------------------------CTTCTTA-CTCAG-A-GGCCAA-TACA-----------------------------TTTT---AA-CTTG--------AATATT---AAAAAAAATGAAADD----------------------------DDSSTAAAAA----TGACATTGGGAGA----GAGAC-AAGAGGGAAGGAAGGG------------AGAAGGC--AAGTAACACC-------AGGCADD-DDCCAA---TGTGCCAGGTGCTCCA---------AGTTCCTCACTTTAGGC--TG--TCATCAC--AAAACTC----ATGG-GAGGGAAGCATGATTTTCCC---------CCTCCTTTA-------------------------------------
>T1S2-Horse
---------------------------------------------------------------------------------------------------------------------------------------------------------------------------------------------------TTTCTATGAGAATAATCAGAAACTGAGATGAGGATAAACAGACAACAATGTA-TTCCCCAGAATACAC-----------CACTCAAGAAGCAGCCTT--GATGTCCAACAACAAAATTAAATAATTTAAATGATAAAA------------GTTTCCCTTGTCACAGGC----AAATGT-CATGATATAATGTC--------------------AAGG-ATATGAAGCAAAAATACA--GTGATGGTCTGGTCTCTATT-----AAAATCGTTTACAGCAAGAAGTAAAAAAAAGCCTTATTCT-----GCATTTTT-----------------------AAAAATGAAGACTTTGG---AA------SSCCTTCAA---GA--GAAC-----------AGGACTG-------------------------TTTGGAAACT--AATC---C-------AGGAAG-GTTAA--GAAAAA-----CTTT--CCTCCA-A---------AAASG-TT----------AAA-GA----TGTTCAT---GATTCC--AA--------GTT---TTCCC-AAGGCGGGGCTCCCCACCACTTACCCGGGGACGTGCTTGCTTTGAAACTAAAGGAGGAA-------------GG--AA----GTGCTTCC-TGGTTTT------------------------------------------CTATCTCAAGAGCTTTCT---TGGGTG--GTTCTT-------TTGTTTCAAATTCCACA-----AAGGCAAAAAACTCCTTGGGGTCTCC-----AGGAGACT---CAGAAA----------------------GTGG--TGGACTT-ACAT----AAACAACATTGCCA--CATTTCCC-AAATA--CTTTCAATCCGGCTGTGATCAACATTTTT-GGGAATTAACTC-CC--ATGA----------CAAA-----TTAAA---AGCAGT-ATTAAA-TA---CGTAA-GGATTT--AATAATCAT--------------------------------------CCCCTTA-CTCAG-AAGGTCAG-TACA-----------------------------TTTT---AA-CTTG--------AAGATT---GAAAAAGAA------------------------------------SSTAAAADDTGATGACTTTGGGAGG----GATAC--AGAGGGAAGGAAAGG-----------AAAAAGGT--GAAAAACATCG-ATC--AGGCA----ACCAA-CACGTACCA-------------------GCTCATCACTTTATC---CA--TCATCAC--AAAATCC----ACGT-GAGGTAAGCATAATTATCCT---------CTTCCTTTA-------------------------------------
>T1S2-Pig
---------------------------------------------------------------------------------------------------------------------------------------------------------------------------------------------------AAACTAAGAAAATAATCAGAAACTAAAAGGAGGATGCATGTATAACAATGTDD-----------------------DDCCTCAAGTCTGTTCTCCAA--GTCTGTATATTGATTCTAGATATAAGTGATACTATAAAA------------GTTTTTCTTGTCATGGGA-----AATGTCCATGATAT---GTT--------------------AAGG-ATATAAAACAAAAATATA--GTTATGATCCATTCTATACT-----AAAATCATTTATGGCAAAAAGTAAATAAG-GCATTATATTTTTCCGTATTTCT-----------------------AAAAATGAAGACTTCGG---AA------SSCCTTCAAGAAGA--GAGC-----------AGGACTADD---------------------DDTTTGATAACT--AATC---C-------AGGAAC-ATTGA--GAAAAA-----CCTT--CCTCCA-G---------AGGSG-CT----------AAAGGA----TGTTCAT---GTTTCC--AG--------GTT---TTTCC-AAAAATAGGCTCCCTACCACTTAACCTTGGATGTGCTTGTTTTTAAATTTAAAAA-----------------GT--AT----GTGTTTC-ATGTTTTTGTGA------TGS-GC-----TCT----------GGAC----CTATCTTCATAGCTTTTG---CTGCTT--GTTTTT-------TTGCTTTAAATTCCACA-----AAGTCAAA---TCCCTTTGGATCTCC-----AGTAGACT---GGTAAG----------------------GCTG--TAGGCTT-ATGT----AAAC---ATTGCCA--CATCTCTC-AAATACTCTTTAAATCCAACTGTGATCAACATTTTT-GGGAATTAACTT-CC--ATGA----------TAAA-----TTACA---AGCAGT-ADDAAA-TA---TGTAA-GGATTT--AATAACTAT--------------------------------------CATCTTA-CTCAG-AACATCATTTAAAA----------------------------TTTTT-----------------AATATTCAAGTTAAAAGTTTA---------------------------------SSTTAA------TGACGTTGGGAAG----GATAC-AAGAGGGAAAGAGAGG-----------AAGAAGGC--AAATAACCCTT-GCC--AGCCA----AGCAA-AATGGGCCAGGTCCTTGA---------TGTTCATCACTTGATTC--CA--TTGTCAC--AAAACCC----GTGT-GAGTTAAGCATAAGTACCGC---------CCCCCTTTT-------------------------------------
>T1S2-Cattle
---------------------------------------------------------------------------------------------------------------------------------------------------------------------------------------------------TTTCTAAGAAAATAATCAGAGAGTAGAAGGAGGATAAATATGTAACAACA------------------------------ACTCCAGAAACAGCCTT--AATGTCCAACAATAAAAGTAAATACTTTAAATTATAAAA------------GCTTCCCTTGTCATGGGA----AAATGTCCATGATAT---GTT--------------------AAGG-ATATAAAACAAAAATACA--GTTATGATCTGTTCTATACT-----AAAATCATTTATAGCAAGATGTAAATAAA-GCATGATACTTTTCCATATCTC-----------------------AAAAAATGAAGACTTTGG---AA------SSCCTTCAAGAAGA--GAAC-----------AGGACTA-------------------TTAATATTTGATAACT--ACTC---C-------AGGAAG-GCTAA--GAAAAC-----CTTT--CCTTCC-A---------AAGST-CT----------AAAGGG----TATGTAT---GATTCC--AA--------GTT---TTTCC-AAGAACAGTCTCCTCACCACCTAACCTGGGAAGCGCTTGCTTTGAAACTATTA-----------------------AA----GTGCTTCCATGTTTTTGTGG------TGS-AC-----TCC----------GAAC----CTATCTTCATAGCTTTTG---CTGCTT--GTTCTT-------TTGTTTTAAATGCTGCA-----AAGGCAAA---TCCCTTTAGATCACC-----AGTAGACT---TTTAAT----------------------GCAG--TGTACTT-ATGC----AAAC---ATTGCCA--CACTTCT--AAACA------CAATCCAGTTGTGATCAACATTTTT-GGGAATTAACTC-CT--ATGA----------CAAA-----TTAGA---GACAGT-ATTAAA-CA---TGTAA-GGATTT--CATAACTAT--------------------------------------CATCTTA-CTCAG-AAGGTCAA-TACA-----------------------------TTTTT--AATTTCG--------AATACT---GATTTTTTTTTTT--------------------------------SSTTAAA--GGAAGACTCTGAGAGG----GATTT----AAGGAAGGAAAGG-----------AAGAAAGC--AAATAACACTT-ACC--AGGCA----ATCCA-TATGTGCCAGGTCCCTTA---------GGTTCATCACTTTATCC--CA--TCATCAC--AAAATGC----A----CAGGTAA----------CCC---------TCTCTTTTA-------------------------------------
>T1S2-Whale
---------------------------------------------------------------------------------------------------------------------------------------------------------------------------------------------------TTTCTAAGAAAATAATCAGAGAGTAGAAGGAGGAGAAATATACAACAATGTA-TT--------------------------CCGCAGAAACAGCCTT--AATGTCCAACAATAAAATTAAATACTTCAAATTATAAAA------------GTTTCCCTTGTCATGGGA----AAATGTCCGTGATAT---GTT--------------------AAGG-ATATAAAACAAAAATACA--GTTTTGATCTGTTCTATACT-----AAAAACATTTATAGCAAGATGTAAAGAAA-GCATTATAGTTTTCTGTATTTC------------------------AAAAATGAAGACTTTGG---AA------SSACTTCAAGAAGA--GAAC-----------AGGACTA-------------------------TTTGATAACT--AGTC---C-------AGGAAG-GTTAA--GAAAAA-----CTTT--CCTCCA-A---------AAGSG-TT----------AACGGA----TGTTCAT---GATTCC--AA--------GTT---TTTCC-AAGAACGGGCTCCCTACTACTTAACCTGGGATGTGCCTGTTTTGAAACTACAAAA-----------------AT--GA----GTGTTTTCACATTTTTGTGA------TGS-AC-----TCT----------GGAC----CTACCTTCAGAGCTTTTG---CTCCTT--GTTCTT-------TTGTTTTAAATGCCACA-----AAGGCAAA---TCCCTTTGGATCGCC-----AGTAGACT---TATAAT----------------------GTGG--TGTGCTT-ATAC----AAAC---ATTGCCA--CGTTTCCC-AAATACTGTCTCAATCCAGCTGTGATCAACATTTTT-GGGAATTAACTT-CT--ATGA----------TAAA-----TTAGA---AACAGTTATTAAT-C----CTTAC-ATAGTT--AATA-CTAT--------------------------------------CACCTTA-CTCAG-AAGGTCAA-TATG-----------------------------TTTTT--AA-ATTG--------AATATT---AATTTTTTTT-----------------------------------SSTTAAA--TGAAGACTTTGGGAGG----GACGT-AAGAGGGAAGAAAAGG-----------AAGAAGGC--CAATAACACTT-ATC--AGACG----ACCAA-AACGTGCCACGTCTGTCA---------GGTTCATCACTTTATCC--CA--TCATCAC--AAAAT------------------GTATAAGTATCCC---------CCTCCTTTA-------------------------------------
>T1S2-Dolphin
---------------------------------------------------------------------------------------------------------------------------------------------------------------------------------------------------TTTCTAAGAAAATAATCAGAGAGTAGAAGGAGGATAAATATACAACAATGTA-TT--------------------------CTGCAGAAACAGCCTT--AATGTCCAACAATAAAATTAAATACTTCAAATTATAAAA------------GTTTCCCTTGTCATGGGA----AAATGTCCGTGATAT---GTT--------------------AAGG-ATATAAAACAAAAATACA--GTTTTGATCTGTTCTATACT-----AAAAACATTTATAGCAAGATGTAAAGAAA-GCATTATAGTTTTCTGTATTTC------------------------AAAAATGAAGACTTTGG---AA------SSACTTCAAGAAGA--GAAC-----------AGGACTA-------------------------TTTGATAACT--AGTC---C-------AGGAAG-GTTAA--GAAAAA-----CTTT--CCTCCA-A---------AAGSG-TT----------AACGGA----TGTTCAT---GATTCC--AA--------GTT---TTTCC-AAGAACGGGCTCCCCACTACTTAACCTGGGATGTGCTTGCTTTGAAACTACAAAA-----------------AT--AA----GTGCTTTCACATTTTTGTGA------TGS-AC-----TCT----------GGAC----CTACCTTCAGAGCTTTTG---CTGCTT--GTTCTT-------TTGTTTTAAATGCCACA-----AAGGCAAA---TCCCTTTGGATCGCC-----AGTAGACT---TATAAT----------------------GTGG--TGTGCTT-ATAT----AAAC---ATTGCCA--CGTTTCCC-AAATACTGTCTCAATCCAGCTGTGATCAACATTTTT-GGGAATTAACTT-CT--ATGA----------TAAA-----TTAGA---A--AGTTATTAAC-C----CTTAC-ATATAT--AATA-CTAT--------------------------------------CGCCTTA-CTCAG-AAGGTCAA-TACG-----------------------------TTTTT--AA-CTTG--------AATATT---AATTTTT--------------------------------------SSTTAAAA-TGAAGACTTTGGGAGG----GATGT-AAGAGGGAAGAAAAGG-----------AAGAAGGC--CAATAACACTT-ATC--AGGCA----ACCAG-AATGTGCCAGGTCTGTTA---------GGTTCGTCACTTTATCC--CA--TCATCAC--AAAAT------------------GTATAAGTATCCC---------CCTCCTTTA-------------------------------------
>T1S2-Mole
---------------------------------------------------------------------------------------------------------------------------------------------------------------------------------------------------TGTCTGAGAAAATAATCAGAAACTAGGGCAAGGGTAAGTA-------GTATA-TTCCCAAGAATATGT-----------CTCCCAAGAA------------TATCCAACAGTAAAATTAAATATCTTAAATGATGAAA------------GTTTTCATTGTCATTGGA----AAATGTTCGTGATATAAAATT-----------------------G-ATGTAAAATAGAAATACA--GT-ATGACCTTTTTT----------AAAGTCCTCTATAAGAAAAAGTGAAGAAA-AC---ATACTTTTCCATATTTT-----------------------AAAAAGTCAAGACTTTGGDDDAA------SSCCTGCATGAGG---GGAC-----------AGGACTC---------------------------TG-AAATT--AAAC---TGAACTTGAGGAAG-GCTGA--GAAAAG-----TTTC--CCTCAG-A---------AACSG-TT----------AAAGTA----CATCCCT---GCCCCC--AA--------CTT---TCTC-----ACCGGTCTTCCTGTCACCTACACACAGATGGAGTCGCTCTGAAACTAAACAA-----------------GA--AA----GCGCTCTCATGTTT-AGAGA------AGS-CA-----TCT----------GG-C----CCACCTCAAGGACTTGTG---CTGCCT--GTTCTT--------TGATTCAGATTCCAC------GGAACAAA---CCCC---AGGCCTCT--------------------------------------------GTGG--TGTGCTC-ACAT----AGACGCCACAGCCG--TGTT-CCC-AACGCCTCTTTCCATGCAGCTGTGGTTCATAATTCT-GAGTAATAACGT-CT--GCGA----------TAAA-----TTAGA---AATAGT-GTTAAAATG---TGTAA-GGATA---AATAACCCT------------------------------------------------CAC-AAGGTCGA-TACA-----------------------------TTTT---AA-CTTG---------ATATT---AAAATAATAATAATGAAG---------------------------SSTAAAAG-TGAAGATTTTGAGAGG----GATGC-AAGAAGAAAGGATGGG-----------AAGAAGGC--GGATGGGATTG-CTC--AAGTC----ACCAA-AATGTGTCCCGTGCTTTA---------CGTTCATCACGTTACTC--AG--TCATCAA--AAAACCC----GTGT-GCATGAAGTATCACCTCCTC-----------TCCTTTA-------------------------------------
>T1S2-((No_Insertions))
--------------------------------------------------------------------------------------------------------------------------------------------------------------------------------------------------------------------------------------------------------------------------------------------------------------------------------------------------------------------------------------------------------------------------------------------------------------------------------------------------------------------------------------------------------------------------------------------------------------------------------------------------------------------------------------------------------------------------------------------------------------------------------------------------------------------------------------------------------------------------------------------------------------------------------------------------------------------------------------------------------------------------------------------------------------------------------------------------------------------------------------------------------------------------------------------------------------------------------------------------------------------------------------------------------------------------------------------------------------------------------------------------------------------------------------------------------------------------------------------------------------------------------------------------------------------------------------------------------------------------------------------------------------------------------------------------------
>T1S2(WO)-Human
---------------------------------------------------------------------------------------------------------------------------------------------------------------------------------------------------TTTCTAACAAAATCATCAGAAACTAGG------ATAAATATACAATGG-GTA-TTCCCCAGAATCGAT-----------CTCCTCAGGAACAACCT---AATGTCCCACAATAAAATGAAAT--TTTAAATTAT----------------GTTT-CCTTGTTATGGGA----AAATGTTCAGGATATAATGTT--------------------AAGA-ATATAAAACAAAAACACA--GT-ACAATCTGTACTATATT----AAAAGACATTTACAGCAAGAA-----GAAA-GCATTACACTTTTCTGTATTT--------------------------AAAA--------------------------GTCTTTAA-TAGCDDDCTGGCCCTGTGTATTATT-TTATGATGGAAAAA--TTATTTTT-------AAAAATCAGGGTAAGAATTCTGTTTCCTATATGGCATTAAGATA----GGTACACTGTGTG--TTCACCCAACCAGCATTCATTGAATAGACGC----------------------------------------------------------------------------------------------------------------------------------------------------------------------------------------------------------------------------------------------------------------------------------------------------------------------------------------------------------------------------------------------------------------------------------------------------------------------------------------------------------------------------------------------------------------------------------------------------------------------------------------------------------------------------------------------TGAAGACTC-----------------AAGAGGGAAGGGAGGG-----------AAGAAGGC--CAGGAACACGT-ATG--AGGCA----ATCAA-AATGTGCCAGGAGCTTTG---------TGCTCCTCACTCTATTC--CA--ACACCAT--AAAATCC----AGGCAAAGGTAAATGTAATTATCTC---------CCTCCCTGA-------------------------------------
>T1S2(WO)-Marmoset
---------------------------------------------------------------------------------------------------------------------------------------------------------------------------------------------------TTTCTAAGAAAATCATCAGAAACTAG----------AACATACAATGATGTG-TTCCCCAGAATCAAT-----------CTCCTCAGGAACAACCTT--AATGTCCAACAATAAAATGAAAT--TTTAAATTATAA--------------GTTTCCCTTGGCATGGGA----AAATGTTCAGGATGTAATGTT--------------------AAGG-ATATAAAACAAAAACACA--GA-GCAATCTGTACTATATT----AAAAGACAGTTACAGAAAGAA----------GCAGTATATTTTTTTGTATTT-------------------------AAAAADD---------------------DDTATCTTTAA-TAACDDDCAGGCGCTGTATATTACT-TTATAATGGAAAAG--TTATTTTT-------AAAAATCAGGGTAAGAATTCTGTTTCTTATAAGGCACTAAGATA---AGATACATTGTGTG--TTCACCTAACCAGCAGTCATTGAGTAAATGT----------------------------------------------------------------------------------------------------------------------------------------------------------------------------------------------------------------------------------------------------------------------------------------------------------------------------------------------------------------------------------------------------------------------------------------------------------------------------------------------------------------------------------------------------------------------------------------------------------------------------------------------------------------------------------------------TGAAGACTT-----------------AAGAGGGAAGGGAAGG-----------AAGATGGC--CCGGAACATTT-ATG--AGGCA----GTCAA-AATGTGCCAGACACTTTG---------TGTTCCTCATGCTATTC--CA--ACATCAC--AAAATCC----AGGCAAAGGTACATGTAATTATCCC---------CCTCCTTGA-------------------------------------
>T1S2(WO)-Tarsier
---------------------------------------------------------------------------------------------------------------------------------------------------------------------------------------------------GAAAGAAAAGAAAATTCAGAAACTAGGACAAGGATGAAGTTACAATATTGTA---------------------------TTCCCCAGGAGCAACCTT--AGTGTCCAACAATAAAATGAAATATTTTAAATTTAAAAA------------GTTTCTCTTGTCATGAGG----AAATGTTCAGAATACTATGTT--------------------AAGG-ATATAAAATAAAAAGATG--GT-ATGGTCTGTAGTCTATT----AAAAAACATTGACAGCAAGAA----------GCATTGTACTTTTTTGTATTT------------------------ATAAAA-------------------------TGCCTTCAA-TAAC----------AATGTATTATT-TTATAATAG----A--TTATTTCA------AAAAAATTGGGGCAAGAATTCTGCTTCCTATATGGCA-TAAAACA----GATGCTCTGTGTG----CCCCTGAGCAACGTTCGCTGAGAAGATAC-----------------------------------------------------------------------------------------------------------------------------------------------------------------------------------------------------------------------------------------------------------------------------------------------------------------------------------------------------------------------------------------------------------------------------------------------------------------------------------------------------------------------------------------------------------------------------------------------------------------------------------------------------------------------------------------------CGGGACCCTGGGAGG----GCTGC-AAGAGGGAAGGAGAGA-----------AAGGAGGC--AAAGAACACTA---------------------ACTGGGTCGGGCACAGTG-----------------GCTCAAGCC--TG--TAGTCCC--AGCACTTTGGGAGGCCGAGGAGAGTG-GATT----------------GCC-TGA-------------------------------------
>T1S2(WO)-AyeAye
---------------------------------------------------------------------------------------------------------------------------------------------------------------------------------------------------TTTCTAAGAAAATCATCAGAAACTAGGACAAGGATAAATATACAATGATGCA-TTTCCCAGAATACAT-----------CTCCTCAGGAAAAACTTT--AATGTCCAACAATAAAATAAAATATTTTAAATTACAGAA------------GTTTCCCCTGTCATGGGA---TAAACGTTCCAGATGTAA-GTT--------------------AAGG-ATATGAAACAAAAATACA--GT-ATGATCTGTACTATATT----AAAAAACACTTATAGCAAGAAGTAAAGAAG-GC---ATATTTTTCTGTATTTT----------------------AAAGAAA-------------------------TGTCTTCAA-TAAC----------TGTGTATTATT-TCATAGTGGAAAAG--TTATTTCA-------AAAAATTGGGGCACAAATTCTGCTTCCTATATGGCA-TAAGAGA----GAGACCCTGAGTG--TTCACCCAACCAACATTCACTGAGCAGATGC----------------------------------------------------------------------------------------------------------------------------------------------------------------------------------------------------------------------------------------------------------------------------------------------------------------------------------------------------------------------------------------------------------------------------------------------------------------------------------------------------------------------------------------------------------------------------------------------------------------------------------------------------------------------------------------------TGAAGATGCTGGGAGG----G-TCT-GCGAGGGAAGGAAAGG-----------AGGGAGGC--GGAGGACATTT-CCT--GGGCA----ACCCCAAACATGCCAGGAGCTTTACAA------AGTTCCTCACTT-ATTC--CA--ACATTGC--AACACCC----AGGT-GATGTAAATGTAATCATCCC----------CTCCTTGA-------------------------------------
>T1S2(WO)-M_Lemur
---------------------------------------------------------------------------------------------------------------------------------------------------------------------------------------------------TGTCTAAGAAAATCATCAGAAACTAGGACAAGGATAAATATACCATGATGTA-TTCCCCAGAATACAT-----------CTCCTCAGG---AACTTT--AATGTCCAACAATAAAATAAAATATTTTAAATGACAGAA------------GTTTCCCCTGTCATGGGA---TAAATGTTCAAGATGTAA-GTT--------------------AAGG-ATGTGAAACAAAAATACG--GT-ATGATTGGTACTATATT----AAAAAAAAAACATGGCAAGAAGTAAAGAAA-GC---ATACTTTTCTGTATTTT-----------------------AAAAAA-------------------------TGTTTTCAA-TAAC----------TGTGTATTCCT-TTGTAATGGGAAAG--TTATTTCA-------AAAAATCAGGGCAAGAATTCTGTTTCTTATATGGCA-TAAGAGA----GATGCACTAGATG--TTCACCCAACCAGCATCCACTGGGCAGATGC----------------------------------------------------------------------------------------------------------------------------------------------------------------------------------------------------------------------------------------------------------------------------------------------------------------------------------------------------------------------------------------------------------------------------------------------------------------------------------------------------------------------------------------------------------------------------------------------------------------------------------------------------------------------------------------------TGCAGACTC-GGGAGG----G-TGC-GTGAGGGAAGGAGAGG-----------GGGAAGGC--AGAGGACATTT-GCC--TGGCA----GCCCA-AATGTGCTTGGCGCTTTACAA------AGTTCCTCCCTT-ATTC--CA--ACATCGC--AAAACCC----AGGT-GACATAAATATAATTATCCC---------CCTCCTTGA-------------------------------------
>T1S2(WO)-Sifaka
---------------------------------------------------------------------------------------------------------------------------------------------------------------------------------------------------TTTCTAAGAAAATTGTCAGAAACTAGGACAAGGATAAATATACAATGATGCA-TTCCCCAGAATACAT-----------CTCCTCAGGAACAACTTT--AATGTCCAACAATAAAATGAAATATTTTAAAGGACAGAA------------GTTTCCCCTGTCATGGGA---TAAACGTTCAAGATATAA-GTT--------------------AAGG-ATGCGAAACAAAAATACA--GT-ATGAT-TGGACTATACT----AAAAAACAT----GGCAAGAAGTAAA------C---ATTTTTTTCTGTACTTT----------------------AAAAAAA-------------------------TGTCTTCGA-TAAC----------TGTGTATTACT-TTGTAATGGAAAAG--TTATTTCA-------AAAAATTGGGGCAAGGATTCTGCTTCCCATACGGCA-TAAGAGA----GATACACTAAGTG--TTCACCCAACCAACATCCACTG-GCAGATGC----------------------------------------------------------------------------------------------------------------------------------------------------------------------------------------------------------------------------------------------------------------------------------------------------------------------------------------------------------------------------------------------------------------------------------------------------------------------------------------------------------------------------------------------------------------------------------------------------------------------------------------------------------------------------------------------TGAAGACTCTGGGAGG----G-TCC-CCGAGGGAAGGAGACG-----------AGGAAGGC--AGAGGACATTT-GCT--GGGCG----ACCCC-AATGTGCCGGGCACTTTACAA------AGTTCCTCACTT-ATTC--CA--ACACCGC--AAAACCC----AGGT-GATGTAAATATAATTATCCC---------CCTCCTTGA-------------------------------------
>T1S2(WO)-Bushbaby
---------------------------------------------------------------------------------------------------------------------------------------------------------------------------------------------------TTTCTAAGAAAATCATCAGAAACTAGGACAAGGATAAATATACAATGATGTA-GTCCTCAGAATACAT-----------CTCCTCAAGAACAACTTT--AATGTCCAACAATAAAACGAAATATTTTAAATTACAGAA------------GTTTCCCCTGTCATGGGA---CAAATGTTCAGGATATAA-GTT--------------------AAGG-ATATGAAACAAAAATACA--GT-ATGATCTGTACTATATT----AAAAAACACTCACAGCAAGAAGTAA-GAAA-GTCTTATACTTTTCTGTATTTTTT---------------------AAAAAA-------------------------CATCTTCCA-CAAC----------TGTGTATTGTT-TTATAATGGAAAAG--TTATTTCA-------AAAAATTGGGACAAGAATTCTGCTTCGTATATGGCA-TAAGAGA----GATGCACTGTGCG--TGTACCC------------------------------------------------------------------------------------------------------------------------------------------------------------------------------------------------------------------------------------------------------------------------------------------------------------------------------------------------------------------------------------------------------------------------------------------------------------------------------------------------------------------------------------------------------------------------------------------------------------------------------------------------------------------------------------------------------------------------------------------------ATAAGGGAGGGGAAGG-----------AAG----C--AGAGGGTATT--ACA--GGGCG----GTCCA-AATGCACCAGGTGCTGGACA-------AGTTCTTCGCTT-ATTC--CA--GCATCAC--TAAACCC----AGGT-G-TGTAAATATAATTATCCC----------CTCCTCGA-------------------------------------
>T1S2(WO)-F_Lemur
---------------------------------------------------------------------------------------------------------------------------------------------------------------------------------------------------TTTCTAAGACAATCATCAGAAACTAGGACAAGGATAAATATACATCGATGTA-TTTCCCAGAATAGAT-----------CTCCCCAGAATACATCTT--AGTATCCAACAATAAAATGAGATATTTTAAATTATAAAA------------GTTTCCCTTGTCACTGGA----AAATGTTCAGGATATAATGTT-------------------AAAGG-ATATATAACAAAAATACA--GT-GTGA-CTGTACTATATT----AAAAAACATTTACAGCAAGAAG----GAAA-GTCTTATACTTTTCTGTATTT------------------------AAAAAA--------------------------GTCTTCAA-TAAC----------TGTGTATTATTDDTATAATGGAAAA---ATATTTCA-------AACAATTGGGGCAAGAATTCTGCTTTCTATATGGCA-TAAGACA----GATTTACGGTGTG--TTCACCCAACCAGCATTCATTGAGTAGATGC----------------------------------------------------------------------------------------------------------------------------------------------------------------------------------------------------------------------------------------------------------------------------------------------------------------------------------------------------------------------------------------------------------------------------------------------------------------------------------------------------------------------------------------------------------------------------------------------------------------------------------------------------------------------------------------------TGCAGAGTCTGGAAGG----GAAAC-AAGAAGGAAGGAAAGG-----------AAGGGGAT--AAGTAACACTT-ATTGAAGGCA----ACCAA-ACTGTGCCAGGTGCTGTA---------TGTTCATCAGTT-ATTC--CA--TCATCAC--AAGATCC----ATGT-GAGGTAGTTATAATTGTTTCC--------CCTCCCCGA-------------------------------------
>T1S2(WO)-Treeshrew
---------------------------------------------------------------------------------------------------------------------------------------------------------------------------------------------------TTCCTAAGAAAGGCCCAGGGAAGTAGGACGACGATAAATACACACC-GTGTA-CGCCCCAGAATACGT-----------CTCCTCAGGAGCAACCTC------CACGTCAACAACACGACATATTTGCAACTATGAAA------------GTTTTTCCTGTCGAGGGA----CAGTGTTCAAGATAAACCATG--------------------AAGA-AAATGAAAC-AAAACAGA--GT-ATGATCAG---TATTTT------AAAAGACTTATAGGAAG--------ACA-GCATTATGCTTTTCTGTATTTTATTTTATTTT--------------------------------------------TGTCTTTGA-CGGC----------AGTGTATTATT-TTATAATGACADDG--TTATTTTT-------AAAAATTAGTGGAAGAACTCTGCTTCCTACATGGTG-TAAGACA----GACACACCGTGTG--TCCGTCTAACTGGCGTTGATTGGGAAGAGGC----------------------------------------------------------------------------------------------------------------------------------------------------------------------------------------------------------------------------------------------------------------------------------------------------------------------------------------------------------------------------------------------------------------------------------------------------------------------------------------------------------------------------------------------------------------------------------------------------------------------------------------------------------------------------------------------TGAAGACGCAGGGCAG----GATAAGGATATGGCGGGGAAGGGG---------AAGCAGGC--------------------GGTA----ACCCA------GCCGGGAGCTTCG---------CGTGTATCACTT-ATTC--CA--GCACCGC---AAACTC----AG---CAGATAAATATAATCTCCCC-----------TCCCCGA-------------------------------------
>T1S2(WO)-Rabbit
------------------------------------------------------------------------------------------------------------------------------------------------------------------------------------------------------------------------------------------------------------------------------------------------------------------------------------------------------------------------------------------------------------------------------------------------------------------------------------------------------------------------------------------------------------------------------------------------------------TGAGTATTATTTTTACCATGAAAAAG--TTATTTCA-------GAACACAAGAGCAAGAACCGTGCTTCTCATCCAGCA-CAACACA----GAGAGACAGCGTGTGCTCACCCTGCCCGTGTGCACCGAGAAGATGC-----------------------------------------------------------------------------------------------------------------------------------------------------------------------------------------------------------------------------------------------------------------------------------------------------------------------------------------------------------------------------------------------------------------------------------------------------------------------------------------------------------------------------------------------------------------------------------------------------------------------------------------------------------------------------------------------AAACACTCATCGCTG----GACAC--AGCGAGAAGGAAAGG-----------AGGAAGGC---AATGCTGCTG-AAC--GGGAA----GCCAG-CCTCTCCCAGGTGCTCTG---------TGTCCATTGCTTTACTC--CG--TCACCAC---GAATCC----ATGT-G--------------------------------------------------------------------------
>T1S2(WO)-Guinea_Pig
---------------------------------------------------------------------------------------------------------------------------------------------------------------------------------------------------TCTCTAAGAAAATCATTAGAAACTAGGGCAAAGAAAAATATACAGTGATGTA-TTCCCTAGACTGTAT-----------CTCCTCAGGGATAACCTT---ATATCCAACAATAGAATGTATTATTTTAAATTATAGAA------------GATTTCCTTGTCTTGGGA----AAATATCCAGGATATCATATT--------------------AAGG-ATAAAA--------------G-------------------------------------------------------------------------------------------------------------------------------------------------------------------------------------------------------------------------------------------------------------------------------------------------------------------------------------------------------------------------------------------------------------------------------------------------------------------------------------------------------------------------------------------------------------------------------------------------------------------------------------------------------------------------------------------------------------------------------------------------------------------------------------------------------------------------------------------------------------------------------------------------------------------------------------------------------------------------------------------------TGCAG---CAT--AAG----GATAC-AAAAGGGATGGGAAGG-----------AAGAAGAC--AAACAATATCT-GCT--GGGCG----GCCAAAGTTTTACAGGGCATTTCA---------TGTTCATCACTTTTTTC--AA--CCATCACAAAAAATCC----ATGA-A--------------------------------------------------------------------------
>T1S2(WO)-Mouse
---------------------------------------------------------------------------------------------------------------------------------------------------------------------------------------------------TTTCAAAGGAAACCATTAGTAGCTAGGCTAAGGATAAATATATGACCATA---TTCCTCAGAATGCAG-----------CTCCTCTGGGATGAAGTT---GTGCCCAGAAATAGACTGTAATATTTTAAGTCACAC--------------GATTCTCTTGTCATTGGA----AAATGCTCAGGAACTAATAT---------------------AAAG-ATACGA--------------GG-ATGGTGTGTGTTGTACT-----AAAACTG--TATGGCAAGAAGGGAAGAAAA-CGCACAC-----CTGTGGTT------------------------AAAAAG---------------------------CTCTCAA-TACT----------TGAGTAATGCT-TTATAATGGGTAGG---GGGAGCC------AAAAAATCGGGACCAGAATTCTCCCTCCTGTGTGACC-TTGGAGA----GATACATCTTGCG--CTCATTCAACCAG--------GAGTGGATGC----------------------------------------------------------------------------------------------------------------------------------------------------------------------------------------------------------------------------------------------------------------------------------------------------------------------------------------------------------------------------------------------------------------------------------------------------------------------------------------------------------------------------------------------------------------------------------------------------------------------------------------------------------------------------------------------TGA-------------------CCT-GAGGGTGGCAGGAAAG-----------ATGAGAGC--AAACCGCATGC-DD---DDGCA------CAC-----TTTCAGATGCTTTG---------TGGCCACTACTC-------CG--CCATCCC--AAAACCC----ACGT-G--------------------------------------------------------------------------
>T1S2(WO)-Rat
---------------------------------------------------------------------------------------------------------------------------------------------------------------------------------------------------TTTCAAAGGAAACCATTAGTAACTAGGCTAAGGATAAATATATGTCCATA---TTCCTCAGAATGCAG-----------CTCCTCTGGGATGAAGTT---ATGCCCAGAAATAGACTGTAATATTTTAAATTACAC--------------GTTTCTCTTGTCATTGGA----AAATGCTCAG---ATC--------------------------------ACGA--------------GT-ATGGTGTGTACTGTATT-----AAAACTG--TATGGCAAGAAGGGGAGAAAAATGCACAC-----CCGCGGTT------------------------AAAAAG---------------------------CTCTCAG-TGCT----------TAAGTAATGTT-TTATAATAGGGGGGTGGGGGAGCC------AAAAAGTCGGGACAAGAATTCTCTTTCCTGTGTGACC-TTGGAGA----GACACATCTTGTG--CTCATCCAACCAG--------GAGCGGATGC----------------------------------------------------------------------------------------------------------------------------------------------------------------------------------------------------------------------------------------------------------------------------------------------------------------------------------------------------------------------------------------------------------------------------------------------------------------------------------------------------------------------------------------------------------------------------------------------------------------------------------------------------------------------------------------------TGATGACT--GGGAGA----GACCT-GAGGGTGGCGGGAAG------------ATGAGAGC--ACACATCTGTGGGAG--AGGCA----------CGCTTTCCAAATGCTTTA---------TGGTCACTACTC-------TG--CCATCTC--AAAACCC----ATGT-G--------------------------------------------------------------------------
>T1S2(WO)-Beaver
---------------------------------------------------------------------------------------------------------------------------------------------------------------------------------------------------TTTCTAAG---ATCATTAGGAACTAGGACAAGGATA------CAACCATATA-TTCCCCAGAATACAT-----------CTCCTCAGGGACAACCTT---CTGCCCAGTGATCGAATGTAATATTTTAAATCATAA--------------GTTTCCCCTGTCATGGGA----AAATGTTCAGGATGTAATGTT--------------------AAAG-GTATTAAACATTAACATATAGT-ATGATTCATGCTATATT-----AAAACAATTTACAGCAAGAAGTAA-AAAG--TGTTATACTGTTCTGTGGTT----------------------AAAAAAAA-------------------------AGTCTCCAA-CAAT------------TGTGTTATT-TCATAATGAAAAAAA-TCATTCAG------AAAAAAATAGGGCAAGAATTCTGCTTCCTATATGATA-CAGGAGA----GATACTCTGTGTG--CTCCCCCAACCAGCATCCCATGAGTAGATGC----------------------------------------------------------------------------------------------------------------------------------------------------------------------------------------------------------------------------------------------------------------------------------------------------------------------------------------------------------------------------------------------------------------------------------------------------------------------------------------------------------------------------------------------------------------------------------------------------------------------------------------------------------------------------------------------TGAAGACT--GAGGGG----GTCAT-CAGAGGGATGAGGAGGA----------AGGAAAGT--GAACGATATTT-CTT--GGGCA----GCCAG---TTTTCCAGCTGCTTTA---------TGAACATCACTTTATTC--TG--TCATCAC--AAGTTCC-----TGT-G--------------------------------------------------------------------------
>T1S2(WO)-Aardvark
---------------------------------------------------------------------------------------------------------------------------------------------------------------------------------------------------TTTCTAAGAAAATG----------AGGGCAGGAGTAAATATACAAGGATGCA--TTCCTAGAGTACAT-----------CTCCCTAGAAACAATTGG--AATGCTCAACAATAGAACTCACTATTTTAAATTGTAGAAA----------GTTGGCCCTTGTCATGGGA----AAATGTCCACTATATAATGTT--------------------AAGG-ATATCAAACAAAAATTCA--GC-ATGATCTGTAATATAGTAAAGAAAAAATATTTATGGCAAGAAGAAAACCAA-CCATTGTGTTTTTCTGTATTTT-----------------------GAAAAA-------------------------TTTCCCCAA-TAAC----------TGTGTATTCTT-TCATAAAGGGAAAA--TTATTTCA-------AAGAATTAGAGCAAGAAGTCTGCTTCCTGAATGGCA---AGAGA----CAGACACTGTGTG--TTCAGCCAGCCGGCATTTATTGAGTAGATGC----------------------------------------------------------------------------------------------------------------------------------------------------------------------------------------------------------------------------------------------------------------------------------------------------------------------------------------------------------------------------------------------------------------------------------------------------------------------------------------------------------------------------------------------------------------------------------------------------------------------------------------------------------------------------------------------CGACGCCTCTGGGAGC----AACAC----AAGGGAGGAAAGG-----------AAGAAGGC--AAATGACATTT-ATC----------------------GCCAGGTGCTTTA---------CGTTCACCAGCTTATTG--CA--CTGCTAC--AAGAGCC----AAGT-GAGGTAAGTATGATTATCCC----------TTTCTTAA-------------------------------------
>T1S2(WO)-Tenrec
---------------------------------------------------------------------------------------------------------------------------------------------------------------------------------------------------TTCCTACAAAAA--------------GACAGGAACAAGAGTTGAAGGATATA-TTCTTCCGAGTCCATGTTGCTTGCAGTTCTCTAGAAATGAC-------TGTCCAACA----------ATATTTTAAATTATAAAAGGTTTATTAAAAATTTTTTTTGTCATAGGG-----AGCTGTCATGAT--CACATT--------------------GAAG-CTAGATAACCAAAATCCA-------------TGCTATATG--AAAAAAAATGCTTAAGGCAAAAAGGAAAGACA-CCATTGTACGTTTCTGTATTTT-----------------------GAACAGA------------------------TGTCATCAG-TCGC----------TGTACAGTGCT-GCACAATGGGCAAA--GGATGTCA-------AGCAAGGGCAGCAAGCACGCTGCCTCCCGAGTGGGC-CGAGGCAGGTGGATGCAGCCTGTG--TTCA-CAGCTCTTCATCCAGGGAGAAGATGC----------------------------------------------------------------------------------------------------------------------------------------------------------------------------------------------------------------------------------------------------------------------------------------------------------------------------------------------------------------------------------------------------------------------------------------------------------------------------------------------------------------------------------------------------------------------------------------------------------------------------------------------------------------------------------------------TGCTGAC-------------------AAGAGGGAGGGGCAGG-----------AGGGAGAC--ACTTATCACC--ACC-----------CCCAG-AATGTGC--------------------TGTGCACCGATTTGCTT--CA--TCGTCAT--AAAA---------GT-GAGATAAGTATGAGTACCCT---------CCTCCTTTA-------------------------------------
>T1S2(WO)-E_Shrew
---------------------------------------------------------------------------------------------------------------------------------------------------------------------------------------------------TTTCTGAGGAAATAATAAGAAACTAGGACAAGAATAAATATACACGGCTGTA-CTCCCCAGAGCACAT-----------CTCCCTAGAAGCAACCTT--AGCACTGAACAATAGAATTAAATATTTTACACTATGAGAA-----------ATTTCCTTTGTCCTGGGA----AAACATTCACAATATACTGTT--------------------AAGGCCTATAAAACATAAATTTA--AT-ATGCT-TTTATTACAGT-----AAAAGTATCTGTAGCAAGAAGTATATAAA-TCACTATACTTTTATACATATT-----------------------GAAACG-------------------------TTTCCTTAA-CAAC----------TGTATATTCTG-TCATAATGGGAAAA--TTAAAAAA-------ACTCACCAGAGCAAAAAGTCTGCTTCCTGAADDGTG-CAAGAGA----AAGATACTGTGTG--CTCTTCCAAAAAGC-----------------------------------------------------------------------------------------------------------------------------------------------------------------------------------------------------------------------------------------------------------------------------------------------------------------------------------------------------------------------------------------------------------------------------------------------------------------------------------------------------------------------------------------------------------------------------------------------------------------------------------------------------------------------------------------------------------------AGGACTCCAGGAGGTGTAGATAC-CAGAAAGGAGAAAAGG-----------AAGCGAGCCACAGTGGCTTTT-ATC--ATTCA----CCCAC-CACGTGC---TGTTTTTA---------TGTTCATAAACTCATAADDTA--TCATCAT--AAAAGCC----ACGT-GAAGCCAGTATGAGAATCTC---------TCGCCATAA-------------------------------------
>T1S2(WO)-Manatee
---------------------------------------------------------------------------------------------------------------------------------------------------------------------------------------------------TTTCTAAGAAAATAATAAGAAACCAGGGCAGAAATAAATATGCAAGGACGTA-TTCCCCAGATTATAT-----------CTCCCCAGAACCAACCTT--AATGTCCAGCAATAGAATTAAATATTTTAAATTATAAA-------------GTTTCCCTTGTCATGGGA----AAATGTTCATGATATACCGTC--------------------AAGG-ATATAAAACAAAAATTCA--GT-ATGATCTGTGCTATGTT----AAAAAATATTTACGGCAAGAGGTAAATAAA-CCATTGTACTTTTCTGTATTTT-----------------------CAAAAA-------------------------TTTCCTTAA-TAAC----------TGTGTATTCTT-TCATAACGGGAAGA--TTTTTTTTTC----AAAAAATTAGAGCAAGAATTCTGCTTCCTGAATGGCA-AAAGACA----GATACAGTGTGTG--TTGGGCCAGTCAGCATTTACTGAGTAGATGC----------------------------------------------------------------------------------------------------------------------------------------------------------------------------------------------------------------------------------------------------------------------------------------------------------------------------------------------------------------------------------------------------------------------------------------------------------------------------------------------------------------------------------------------------------------------------------------------------------------------------------------------------------------------------------------------CGAAAACTCTGGGAGG----CGTATAAGAAAGGGGGGGAAGG-----------AAGAAGGC--AAACGATATTT-ATT--ATGCA----CCTAA-AATGTGCCAGGTGCTTTA---------TGTTCATCAATTTATTT--CA--TCATTAC--AAAACTC----AAGT-GAGGTAAGTATGATTATACC---------CCTCCTTAA-------------------------------------
>T1S2(WO)-Elephant
---------------------------------------------------------------------------------------------------------------------------------------------------------------------------------------------------TTTCTAAGAAAATAATAAGAAACTAGGACAAAAATAAATATACAAGGACATA-TTTCCCAGATCCCAT-----------CTCCCCAGAGTCAACCTT--AACATCCAGCAATAGAATTAAATATTTCAAATCATAAAAA-----------GTTTCCCTTGTCATGTGA----AAATGTTCACAATATAACGTC--------------------TAGG-ATATAAAACAAAAATTCA--GT-ATGATCTGTGCTATATT-AAAAAAAAATATTTATGGCAAGAAGTAAATAAG-CCATTGTACTTTTCTGTATTTT-----------------------GAAAAA-------------------------TTTCCTCAGTTAAC----------TGTGTATTCTT-TCGTAATGGGAAAAAAATTTTTTTTTCCCCAAAAAATTCGAGCAAGAATTCTGCTTCCTGAATGGCA-AAAGACA----GACACACTGTGTGC-TTCAGCCAGCCAGTGTTTACTGAGT-------------------------------------------------------------------------------------------------------------------------------------------------------------------------------------------------------------------------------------------------------------------------------------------------------------------------------------------------------------------------------------------------------------------------------------------------------------------------------------------------------------------------------------------------------------------------------------------------------------------------------------------------------------------------------------------------------AGACTCTGGGAGG----GATAC-AAGACAGGGGGGAAGAGGGGGGAAGTTAAGAAGGC--AAATGACATTT-ATT--ATGCA----CCCAA-AATGTGCCAGGTGCTTTA---------TGTTCATCAATTTATTT--CA--TCACCAC--AAAAGTC----AAGT-GAGGCAAAGATGATTCTCCC---------CGTCCTTAA-------------------------------------
>T1S2(WO)-Hyrax
---------------------------------------------------------------------------------------------------------------------------------------------------------------------------------------------------TTTTGAAGAAAAAATTAAGAAACCTGGGCAGAAATAAATATTCAAGGATGTG-TTCATCAGATTACAC-----------TTTCCCAAAATTAACCTTAAAATGCCCAGCAATAGAAGTGAATATTTTAAATGATAAAAA-----------GTTTCCCTTGTCATGGGA----AAATAATACCAATATAATGTC--------------------ATGA-ATATAAAACAAAAATTCA--AT-ATGATCTGTGTTACACT-----ACA--TATCCAAGGCAGGAA-----TAA--CC-TTGTACTTCTCTGTATTTT-----------------------CAAAAA-------------------------TTTCCTCAA-TAGC----------TGCATGTTCCT-TTGTAACGAACGAG-TTCTTTCTTTTTTCCAAAAGCTGAGAGCAAGAATTCTGCTTCTTGAATGGCA-AAAGACA----GATACACTGTGTG--TTCAGCCAGCTGGCGTTTGTTGAGTAGACGC----------------------------------------------------------------------------------------------------------------------------------------------------------------------------------------------------------------------------------------------------------------------------------------------------------------------------------------------------------------------------------------------------------------------------------------------------------------------------------------------------------------------------------------------------------------------------------------------------------------------------------------------------------------------------------------------CGAAGACTCTGGGAAG----GAGAC-GAGTTGGGGGG-AAGG-----------AAGATGGT--GAATGACATTT-ATA--ATGTG----CCCAA-AATGCACCAGGTGTTTGG---------TATTCAACAACTGACTT--CA--TTATCAC--AAAAGTC----AAAT-ATGGCAAGTCTGAGTAGCCCACTCAATTTTTTCCCCTA-------------------------------------
>T1S2(WO)-Armadillo
---------------------------------------------------------------------------------------------------------------------------------------------------------------------------------------------------TTTCAAATAAAATAATCAGAAACTAGGACAGCAATAAATA----ATGATGTA-TTTCACAGAGTACAT-----------CTCTCCAGAAAAAACCTT---------------AGAATGAAATATTTTAAATTACAAG-------------GTTTCCCTTGCCATGGGA----AAATGTTCATGATATTACATT--------------------AAGG-ACACACAGCAAAAATACA--GT-ATGATCTGTACTATATT-----AAAAACATTTACAGCAAGAAG----TATG-CCATTATTCTTTTCTGTATTTT-----------------------TCCAAA-------------------------TTTTTTCAA-TGAC----------GGTGTATTATT-TTATAATGGAAAAA-TTTATTACC-------AATAAATGGAGCAAGAATTCTCCATTTTGTATGGCA-TAAGACA----GATACACTGTGTG--TTCACCCAGCCAGCATTTATTGAGTAGATGC----------------------------------------------------------------------------------------------------------------------------------------------------------------------------------------------------------------------------------------------------------------------------------------------------------------------------------------------------------------------------------------------------------------------------------------------------------------------------------------------------------------------------------------------------------------------------------------------------------------------------------------------------------------------------------------------TCAAGACTCTGGGAGG----GATAA----AAGGATGGAAAGG-----------CAGAAAGC--AAACAACACTG-------GGTC----CCCAA-AATGTG-TAGGTGTTTTA---------TGTTCGTCC--------------------C--AACATCC----ATGC-ATATTATATATAACCATATA---------TTATATAAA-------------------------------------
>T1S2(WO)-Sloth
---------------------------------------------------------------------------------------------------------------------------------------------------------------------------------------------------CCTCAAAGAAAATAATCAGTAACTAGGACAGCAATAAATATACAATGACATA-TTCCCCAGAAAACAT-----------CACTTGAGAAACAACCTC--AATGTCCAACAGTAGAATGAAATATTTTAAATTATAAC-------------GTTTTCCTTGTCATGGGG---AAAATATTCGTGATACAACGTT--------------------AAGA-ATGTTAAGTGAAAACACA--CT-ATGCTCTGTACTATATT-----AAAAACATTTACAGCAAGAAG----TAAA-CCATTATTCTTTTCTGCATTTT-----------------------CAA-AA-------------------------TTTCTTCAA-TGGC------------TGTATTATT-TTATAATGGAAAAAATGTATTACA-------AAAAAATGGAGCAAGAATTCTGCTTTTTGAATGGTT-TAAGATA----GATACACTGTGTG--CTCACCTAACCAATATTTATTGAGTAGATGC----------------------------------------------------------------------------------------------------------------------------------------------------------------------------------------------------------------------------------------------------------------------------------------------------------------------------------------------------------------------------------------------------------------------------------------------------------------------------------------------------------------------------------------------------------------------------------------------------------------------------------------------------------------------------------------------TGAAGATTCTGGGAGG----GATGT-AAGAAGGAAGGAAAGG-----------AAGAAGAC--AAACAACATTG-------TGGT----CCTAA-AATGTG-TAGGTGTTTTA---------TGTTCATCATTTTATTA--CG--TCATCAC--AAAATCC----ATGT-AATGTAAATATAATTATCCC---------TCTCCTTTA-------------------------------------
>----------T1S3----------
--------------------------------------------------------------------------------------------------------------------------------------------------------------------------------------------------------------------------------------------------------------------------------------------------------------------------------------------------------------------------------------------------------------------------------------------------------------------------------------------------------------------------------------------------------------------------------------------------------------------------------------------------------------------------------------------------------------------------------------------------------------------------------------------------------------------------------------------------------------------------------------------------------------------------------------------------------------------------------------------------------------------------------------------------------------------------------------------------------------------------------------------------------------------------------------------------------------------------------------------------------------------------------------------------------------------------------------------------------------------------------------------------------------------------------------------------------------------------------------------------------------------------------------------------------------------------------------------------------------------------------------------------------------------------------------------------------
>T1S3-((TSD))
--------------------------------------------------------------------------------------------------------------------------------------------------------------------------------------------------------------------------------------------------------------------------------------------------------------------------------------------------------------------------------------------------------------------------------------------------------------------------------------------------------------------------------------------------------------AAATGTGATATGAA----------------------------------------------------------------------------------------------------------------------------------------------------------------------------------------------------------------------------------------------------------------------------------------------------------------------------------------------------------------------------------------------------------------------------------------------------------------------------------------------------------------------------------------------------------------------------------------------------------------------------------------------------------------------------------------------------------------------------------------------------------------------------------------------------------------------------------------------------------------AAATGTGATATGAA----------------------------------------------------------------------------------------------------------------------------------------------------------------------------------------------------------------------------------------------
>T1S3-((Retrocopies))
--------------------------------------------------------------------------------------------------------------------------------------------------------------------------------------------------------------------------------------------------------------------------------------------------------------------------------------------------------------------------------------------------------------------------------------------------------------------------------------------------------------------------------------------------------------------------------------------------------------------------------------------------------------------------------------------------------------------------------------------------------------------------------------------------------------------------------------------------------------------------------------------------------------------------------------------------------------------------------------------------------------------------------------------------------------------------------------------------------------------------------------------------------------------------------------------------------------------------------------------------------------------------------------------------------------------------------------------------------------------------------------------------------------------------------------------------------------------------------------------------------------------------------------------------------------------------------------------------------------------------------------------------------------------------------------------------------
>T1S3-Otter
----------------------------------------------------------------------------------------------------------------------------------------------------------------------------------------------------------------------------------------------------------------------------------------------------------------------------------------------------------------------------------------ACACTGTCTAGCAATCCCACTTCTAGATATATATCCAAAATAATT--AAAA--GCAGGGTCTTAAAGAG--ATATTTGT--ACACTCATGTCCATAGCAGAATTATTCACAACAGCCAAGAGGCAGAAGCAACTCAAG-GTCTGTCAAGGAACGAACGGATGAACAAAATGTGACAGGCG------SSCCTTG--GA------AAG-----------AAGACTC---------------------------TGGAAACA--AATC---C-------AGGAAG-GTTAA--GAGAAA-----CGTC--CCTCCA-----------AACSG-TT----------AAACAA----TGTTCCT---AATTCC--AA--------GTT---TCTCC-AAGACTGGGGTCCCCACCACTCAAATGGGAATGGACTTGCTCGGAAGCTAAAAAA-----------------GG--CA----GCACTGCCAAGGTT-TCTGACAGCGATGS-GATGGGATCT----------GGAG----CTAAGTCAACAGCTTTTG---CTGCTCAAGTTCTT-------TAGGTTCAAATTCCACA-----AAGTCCGT--TTCCCCCCGGATGGCCGGGGGGAAATACT---CATCAT----------------------GTGG--AATACTT-ACACAGACAGACAGCACCGCTA--CA--TCCC-AAACA--CTTTCAATCCAGCTGCGAGTAACATACGT-AAGAGGTAACT---T--ACTA----------GAAA-----TTAGA---AGCAGT-AATAAA-TA---CGCAA-GGAATT--AATAACCATA---------CTGCCTATGCTTT--TCCC-AATTCCTGTACCTTA-CTCAG-AAGGTCAA-CA-A-----------------------------TTTC---AA-AT-G-------GACTTTT---TTTTTTTDD------------------------------------SSAAATG-AGTATATA----GAG---AATGGACT---ATTC--AGCCGTAAAAATTAAGAA--AATGCT-GACACAAGCTAT---GACAGGGAT--AAACCTGGAGCACATTATG----AGGACCCAAATAAGCTADD-----------------------------DDTTACAGGAGGT----ACCTAGAGTAGTCAAATTCATAGAAACAGAAAGTGGAA---------CTGAGACTGCCCT----------
>T1S3-L_Panda
----------------------------------------------------------------------------------------------------------------------------------------------------------------------------------------------------------------------------------------------------------------------------------------------------------------------------------------------------------------------------------------ACACTGTCCAACAATCCCAC---TAGATATAGATCCAAAATAATT--AAAA--GCAGGGTCTTAAAGAG--TTATTCAG--ACACTCATGTCCATAGCAGAATTATTCACAATAGCCAAGAGGTAGAAGCAACTCAAACGTCTATCAAGGAACGAATGGAT-AACAAAATGTGGTATGAG------SSCCTTG-GGA-GA--GAAG-----------ACGACTC---------------------------TGGAAACT--AATC----------AAGGAAG-GTTAA--GAGAAA-----CGTC--CCTCCA-----------AAGSG-TT----------AAACAA----TGTTCCT---AATTCC--CA--------GTT---TCTCC-AAGACTGGGCTCCCCACCACTCAAACGTGAATGGACTTGCCTGGAAGCTAAAAAA-----------------GG--AA----GTGCCGCCATGATT-TCTGACAGCGATGS-AA-----TCT----------GGAC----CTACCTCACTAGCTTTTG---CTGCTCAAGTTCTT-------TTGGTTCAAATTCCACA-----AAGCCAGT--TTCCCCTGGGATGGCC-----AGTGTACT---TATAAT----------------------GTGG--TATACTT-ACAC----AGACAGCCCTGCCA--CA--TCCC-AAACA--CTTTCAATCCAGCTGTGATTGACATTTCT-GAGAGGTAACT---T--ATTA----------TAAG-----TTAGA---AGCAGT-AATAAA-TA---TGCAA-AGAATT--AATAACCATA---------CTGCCTAAGCTTT--CCAC-AATTCCTGTACCTTA-ATCAG-AAGGTCAA-CAAA-----------------------------TTTT---AA-AT-G-------GACTATT---TTTTT----------------------------------------SSAAATG-GGTATATA----GAG---AATGGAAT---ATTC--AGCCCTAAAAATTAAGAA--AATGCT-GACATAAGCTAC---GTTAGGGAT--GAACCTAGAGCACATTGTA----AGGACTGAAATAAGCTAGTCACA-AAAAAAAAAAAA-GGTCTGATTTTACTTACAGGAGGT----ACCTAGAGTAGTCAAATTCATAGAAACAGAAAGTGGAA---------CGGAGGTCGCCAG----------
>T1S3-G_Panda
----------------------------------------------------------------------------------------------------------------------------------------------------------------------------------------------------------------------------------------------------------------------------------------------------------------------------------------------------------------------------------------ACATTGTCCAGCAATCCCACTTTTGGATATATATACAAAATAATT--AAAA--GCAGGGTCTCAAAGAG--CTATTTGT--ACACTCATGTCCACAGCAGAATTATTCACAAAAGCCAAAAGGTGGAAGCAACTCAAGGGTCTATCAAGGAACAAATGGATGAACAAAATGTGGTGTGAG------SSCCTTT--GA-GA--AAAC-----------AGGACTC---------------------------TGTTAACT--AATC---C------AAGGAAG-GTTAA--GAGAAA-----CGTC--CCTCCA-A---------AAGSG-TT----------AAACGA----TGTTCAT---AATTCC--AA--------GTT---TCTCC-AAGACTGGGCTCCCCACCACTCAAATGTGAACGGATTTGCCTGGAAGCTAAAAAA-----------------GG--AA----GTGCCACCATGGTT-AGTGACAGTGATGS-GA-----CCT----------GGAC----CTACCTCAATAGCTTTTG---CTGCTCACGTTCTT-------TTGTTTCAAATTCCACA-----AAGCCAGT--TTCCCCTTGGATG-CC-----AGGGGACT---TATAAT----------------------GCGG--TACACTT-GCAT----AGACAGCACTGCCA--CA--TCCC-CAGCA--CTTTCAATCCAGCTGTGATTAGCATTTCT-GGGAG-TAACTC-TT--ATCA----------TAAA-----TTAGA---AGCAGT-AATAAA-TA---TGCAA-GGAATT--AATAACCATA---------CTGCCCAAGCTTT--TCAC-AATTCCTGTACCTTA-CTCAG-AAGGTCAA-TACA-----------------------------TTTT---AA-AT-G-------GACTATT---TTTT-----------------------------------------SSAAATG-GGTATATA----GAG---AATGGAAT---ATTC--AGCCCTAAAAATTAAGAA--AATGCT-GACACAAGC----------AGGAT--AAACCAGGAGGACATTATG----AGGACGGAAATAAGCTAGTCACA-AAAAGAAAAATACGGTCTGATTTTACTTACAG-AGGT----ACCTAGACTAGTCAAAGTCATAGAAACAGCAAGTGGAA---------AGGTAGTTGCCAG----------
>T1S3-Bear
----------------------------------------------------------------------------------------------------------------------------------------------------------------------------------------------------------------------------------------------------------------------------------------------------------------------------------------------------------------------------------------ACATTGTCCAGCAATCCCACTTCTGGATATATATCCAAAATAATT--AAAA--GCAGGGTCTCAAAGAG--CTACTTGT--ACACTCATGTCCATAGCAGAATTATTCACAAAAGCCAAAAGGTGGAAGCAACTCAAGGGTCTATCAAGGAACAAAGGGATGAACAAACCGTGGTATGAG------SSCCTTT--GA-GA--AAAC-----------AGGACTC---------------------------TGGACACT--AATC---C------AAGGAAG-GTTAA--GAGAAA-----CGTC--CCTCCA-A---------AAGSG-TT----------AAACGA----TGTTCAT---AATTCC--AA--------GTT---TCTCC-AAGACTGGGCTCCCCACCACTCAAATGTGAACGGATTTGCCTGGAAGCTAAAAAA-----------------GG--AA----GTGCCACCATGGTT-AGTGACAGTGATGS-GA-----CCT----------GGAC----CTACCTCAATAGCTTTTG---CTGCTCACGTTCTT-------TTGTTTCAACTTCCACA-----AAGCCAGT--TTCCCCTCGGATG-CC-----AGGGGACT---TATAAT----------------------GCGG--TACACTT-GCAT----AGACAGCACTG-----CACATCCC-CAGCA--CTTTCAATCCAGCTGTGATTAACATTTCT-GGGAG-TAACTC-TT--ATCA----------TCAA-----TTAGA---AGCAGC-AATAAA-TA---TGCAA-GGAATT--AATAACCATA---------CTGCCCAAGCTTT--TCAC-AATTCCTGTACCTTA-CTCAG-AAGGTCAA-TACA-----------------------------TTTT---AA-AT-G-------GACTATT---TTTT-----------------------------------------SSAAATG-GGTATATA----GAG---AATGGAAT---ATTC--AGCCCTAAAAATTAAGAA--AATGCT-GACACAAGC----------AGGAT--AAACCAGGAGGACATTATG----AGGACGGAAATAAGCTAGTCACA-AAAAGAAAAATACGGTCTGATTTTACTGACAGGAGGT----ACCTAGAGTAGTCAAATTCATAGAAACAGAAAGTGGAA---------AGGCAGTTGCCAG----------
>T1S3-Seal
----------------------------------------------------------------------------------------------------------------------------------------------------------------------------------------------------------------------------------------------------------------------------------------------------------------------------------------------------------------------------------------ACATGGTCCAGCAATCCCACTTCTAGATATATATCCGAAATAATT--AAAA--GCAGGGTCTCAGGGCG--DDATTTGT--ACATTCATGTCCATAGCAGAATTATTGACAATAGCCAAGAGGTGGAAGCAAGTCAAGTGTCCATCAAGGAACGAAAGGATGAACAAAATGTGGTATGAG------SSCCTTC--GA-GA--GAAG-----------AGGACTC---------------------------TGGAAACT--AATC---C-------AAGAAG-GTTAA--GAGAAA-----CGTC--CCTCCA-----------AAGSG-TT----------AAACAA----TGTTCCT---AATTCC--AA--------GTT---TCTCC-AAGACTGGGCTCCCCACCACTCAAATGTGCATGGACTTGCTTGGAAGCTAAAAAAAAAA-------------GG--AA----GTGCCGGCATGGTT-AGTGACAGCGATGS-GA-----TCG----------GGAC----CTACCTCAATAGCTTTTG---CTGCTCAATTTCTT-------TTGTTTCAAATTCCACA-----AAGCCAGT--TTCCCCTTGGACGGCC-----AGTGGACT---TACAAT----------------------GTGG--TATAGTTAACCC----AGACAGCATTACCC--CA--TCCC-AAACA--CTTTCAGTACGGCTGTGATTAACATTTCT-GGGAGGTAACTC-TT--ATAA----------TAAA-----TTAGA---AGCAAT-AATAAA-TA---TGCAA-GGAATT--AATAGCCACA---------CTGCCTAAGCTTT--TCAT-AATTCCTGTACCTTA-CCCAG-AACGTCAG-TAAA-----------------------------TTTT---AA-AT-G-------GACTTTT---TTTTTTTTTDDTATTTTTT--------------------------SSAAATG-GGTATATA----GAG---AGTGGAAT---ATTC--AGCCCTAAAAATTAAGAA--AATGCT-GACACAAGCTAT---AACAGGGAT--AAACCTGGAGGAC-TTATG----AGGACTGAAACAGGCTAGGCACA-AGAAGAAAACTACGGTCTGATTTTATTTACAGGTGGT----ACCTCGAGTAGTCAAATTCATAGAAACAGAAAGTGGAA-----GGGTGGGGAGTTGCCAG----------
>T1S3-Walrus
----------------------------------------------------------------------------------------------------------------------------------------------------------------------------------------------------------------------------------------------------------------------------------------------------------------------------------------------------------------------------------------ACACTGTCCAGCAATCCCACTTCTAGATATATATCCGAAATAATT--AAAA--GCAGGGTCTCGAAGAG--GTATTTGT--ACACTCATGTCCATAGCAGAATTATTGACAATAGCC-AGAGGTAGAAGCAAGTCAAGTGTCTATCAAGGAACGAATGGATGAACAAAATGTGGTATGAG------SSCCTTC--GA-GA--GAAG-----------AGGACTC---------------------------TGGAAACT--TATC---C-------AGGAAG-GTTAA--GAGAAA-----TGTC--CCTCCA-----------AAGSG-TT----------AAACAA----TGTTCCT---AATTCC--AA--------GTT---TCTCC-AAGACTGGGCTCCCCACCACTCAAATGTGAATGGACTTGCTTGGAAGCTAAAAAA-----------------GG--AA----GTGCCGCCATGGTT-AGTGACAGCGATGS-GA-----TCT----------GGAC----CGACCTCAATAGCTTTTG---CTGCTCAAGTTCTT-------TTGTTTCAAATTCCACA-----AAGCCAGT--TTCCCCTTGGATGGCC-----AGTGGACT---TACACTTACACTACTTATACCACTTACAGTGG--TATACTT-ACAT----AGACAGCATCACCA--CA--TCCC-AAACA--CTTTCAGTATGGCTGTGATTAACATTTCT-GGGAGGTAACTC-TT--ATAA----------TAAA-----TTAGA---AGTGAT-AATAAA-TA---CACAA-GGAATT--AATAGCCATA---------TTGCCTAAGCTTT--TCAC-AATTCCTGTACCTCA-CTCAG-AATGTCAA-TAAAT----------------------------TTTTTTTAA----G--------ATTTTA---TTTATTTATDDTT--------------------------------SSAAATG-GGTATGTA----GAG---AGTGGAAT---ATTC--AGCCCTAAAAATTAAGAA--AATGCT-GACACAAGCTAT---AACGGGGAT--AAACCTGGAGGAT-TTATG----CGGACTGAAACAGGCTAGGCACA-AGAAGAAAACTACGGTCTGATTTTATTTCCAGGTGGT----ACCTAGAGTAGTCAAATTCACAGAAACAGAAAGTGGAAGGGGCAGGGAGGGGGTTGCCAG----------
>T1S3-Dog
----------------------------------------------------------------------------------------------------------------------------------------------------------------------------------------------------------------------------------------------------------------------------------------------------------------------------------------------------------------------------------------ACCTTG-CCAGCAATCCCACTTCTAGATATGTATCCAAAATAATT--AAAA--GCAGGGTCTCAAAGAC--ATATGTGT--ACACTCATGTCCATAGCAGAATTATTCACADDAGCCAAGAGGTGGGAGCAACTCAAATATC-ACCAAGGAACGAATGGATGAATGAAATGTGGTATGAG------SSCCTTC--GA-GA--GGAC-----------AC--------------------------------TGGAAACT--AATG---C-------AGGAAG-GTTAA--GAAAAA-----CGTC--CCTACA-A---------AAGSA-TT----------AAATGA----TGTTCAT---AATTCC--AA--------GTT---TCTCT-AAGACTGGGCTCCCCAGCACTCAAATGTGAATGTACTTGCTTGGAAACTAAAAAA-----------------GG--AA----GTGCTGCCGCCGTC-AGTGACAGCAATGS-GA-----TCC----------AGAC----CTACCTCCATATCTCTTG---CTGCTCAAGTTCTT-------TTGTTTCAAATCCCATA-----AAGCCAGT--TTCCCCTTGGATGGCC-----AGTGGAGT---TATGAT----------------------GTGG--TATACTT-ACAT----AGACAGCATTTCCA--CATTTCCC-AAACA--CTCTCAAACCA-------------TTTCT-GGGAGGTAACTC-TTDDATAA----------TAAA-----TTAGA---AGCAGT-AATAAC-TA---TGCAA-GGAATT--AATAACCATAT-------ACTGCCTAAGCTTC--TCAC-AATCCCTGTACCTTA-CCCAG-AAGGTCAATTAAA-----------------------------TTTT---AA-------------ACTCTT---TTTTTTTT-------------------------------------SSAAATG-GGTATCTC----AAG---AATGGAAT---ATTC--AGTCCTAAAAATTAAGAG--AATGCT-GACATAAGCTGC---AACAGGGATDDAAACCTGCAGGACATTAGG----AGTACTGAAATAAGCTAGTCACA-AAAAGAAAAATACTGCCTGCTTCTACTTACAAGAGGT----ACCTAGAGGAGTCAAATTCATAGAAACAGAAAGTAGAA-CGGTTGGTTGGTCGTTGCCAG----------
>T1S3-Cat(Rearrangement_of_partial_E3)
----------------------------------------------------------------------------------------------------------------------------------------------------------------------------------------------------------------------------------------------------------------------------------------------------------------------------------------------------------------------------------------ATATTGTTCGGCCATCCCACCTGTGGATATCTATCCAAAATAAGT--AAAA--GCAGGGTCTCAAAGAA--ACATCTGT--GCACCCTCGTCCACAGCAGAATTACTCACAATAGGCAAGAGGTGGAAACAACTCCAGGGTCCCTCAAGGAACGAAGGGAAAAACAGAATGTGGTATGAG------SSCCTTC--GA-GA--GAAC-----------AGGACTC---------------------------TGGAAACG--GATC---C-------AGGACG-GCTAA--GAAAAA-----CGTC--CCTCCA-A---------AAGSG-TT----------AAACGA----TGTTCAC---AATTTC--GA--------GCT---TCTCC-CAGACTGGGCTCCCCGCCACTTAAATGTGGACGTGCTTGCTAGGAAATTGAAAAA-----------------GG--AA----GTGCCGCCATTGTG-AGCAAGAGCGAGGS-GA-----TCT----------GGAC----CTTCCTCAGTAGCGTTGG---CTGCTC--ATTCTT-------TCGTCTCAAATTCCACA-----AAACCAGT--TGCCCTTGGGATGGCC-----AGCAGACC---TATACT----------------------GTGG--CATACTT-ATAT----AAGCAACACGGCCA--CGTTTCCC-ACACA--CTTCCAATCCAGCGACGATGAACATTTCT-G------AACTC-TT--AAAA----------TAAA-----TGAGA---AGCAGT-GATAAA-BB-BBTGTAA-GGATTT--AATGACTATA---------CAGATTAAACTTT--TCAC-AAGCCCTGTATC-----TCAG-ACGGTCAA-TGAA-----------------------------TTTT---AA-CTTG--------AATATT---BB-----------------------------------------BBSSAAATGTGGTATATA--CATAC---CATGGAATATTATTC--AGCCTCAAAAAGGAAGAA--AATTCT-GACACACGCTAC---AACGTGGAT--GAACTTTGAGGACATTCTG----CTAAATGAAATAAGCCAGTCACA-AAAAGACAAACACTGTATGATTCCACTTCTGAGAGGT----TCCTAGAATAGTCACAGTCATAGAGACAGAAAGTAGAA---------TGGTGGTTGCCAG----------
>T1S3-Pangolin
----------------------------------------------------------------------------------------------------------------------------------------------------------------------------------------------------------------------------------------------------------------------------------------------------------------------------------------------------------------------------------------GTATGTTCCAGCCATCCCACTTCTAGATATCTACCCAAAAAAATT--AAAA--GCAGGGACTCAAAGAG--AGATTTGT--ACACTCATGTTCAAAGGAGAATTATTCACAACAGCCAAGAGGCGGAAGCAACACAAGCCCCCACCCACGGATGAGTGTGTAACCCAAACGTGGTGTTGA------SSCCTTCAGCA-GA--GAAC-----------AGGACTC-------------------------TTTGCAAAGG--AATC---C-------AGAAAG-GGCAA--GAAAAAA----ATTG--CTTCCC-A---------AAASG-TT----------AACGGA----TGTTCAC---GACTCC--AG--------GTT---TTTCC-AGGACTGGGCCCCCCACCACTTAAAGGTGGATGCACCC--------------------------------------------------------TC-AGTGA------TGS-GA-----TGT----------GGAC----CCACCCCAACAGCTTTGG--------------CTT-------TCGTCACAAATTCTATTCCACAAAGGCAAG--TTCCCTCTGGATCGCC-----AGGAGCCC---CCCAAT----------------------GTGC--CACAGTT-ACAT----ACACAATATTGCCA--CATTTGCC-AAACACTCTTTCAATCCAGCTGTGAGTGACATTTTT-GGGAA--------------------------TAAA-----TTAGA---CTCAAT-GTTGGA-GA---TGCAA-DDATTT--AATAATTTTA---------TCGCCTAAGCTTT--TCAC-AGTACCTAT--CCCA-CTCCA-AAGA-----TACA-----------------------------TTTT---AA-CTTG--------AATATA---TTTCA----------------------------------------SSGAATGTGGTGTGTA--CATAT---AATGGAATACTTCCC--CACCTCACAA----AGGA--AACGCT-TACACATGCAAC---CATGTGCGT--GAACCTTGAGGACATTATG----CTGAGTGAAACAAGCCAGTCATA-TGAAGACAAATACCGTATGACTCCACTTTTATGAGGT-----CCTAGAATAGCCAG-TTCAGAGAGACGGAAAGTGGGA---------AGGTGATGGCCAG----------
>T1S3-Horse
----------------------------------------------------------------------------------------------------------------------------------------------------------------------------------------------------------------------------------------------------------------------------------------------------------------------------------------------------------------------------------------ATATGATCCAGTAATACCACTTCTGGATATAGACTCAAAATAATT--AAAA--GCAGGGTCTCAAAGAG--ATACTTGT--GCAACCACGTTCACAGCAGC----GTTACAACAGCCAAGAGGGAGAAGCACCCCAGGTGCCCATGGGTGGATGAACAGATAAACAAAATGTGGTATGAA------SSCCTTCCAGAGGA--GAAC-----------AGGATTC---------------------------TAGAAGCT--AATC---C-------AGGAAG-GTTAA--GAAAAA-----CTTT--CCTCCA-A---------AAGSG-TT----------ATATGA----TGTTCGT---TATTCC--AA--------GTT---TTTCC-AAGACTGGGCTCCCCACCACTTACACATGGATGCACTTGCTTTGACACTAAAAAA-----------------GG--AA----GCACTCGCATGTTTTAATGA------TGS-GA-----TCT----------GGAC----CTACCCCAATTGCTTTTG---CTGCTT--GTTCTT-------TTGTTTCAAATTCCATG-----AAGGCAAC--TTCCC-TTGGATCTCC------ACAGACT---TGT-AT--------------------------------------------AAACAACATTGCCA--CATTTCCC-AAAGACGCTTGCAATCCAGCTGTAAGTAACACTTTG-GGGAAGTAACTC-GT--ATAA----------CAAA-----TTAGA---AGCAGT-CATAAA-TA---TGTAA-GGATTT--AATAACTATA---------TTGCCTAAGCCTT--TCAC-AATTTCTATACCTTA-CTCAG-AAGGTCAA-CAAA-----------------------------TTTT---AA-CTTG-------AAATTTT---TTTTTT---------------------------------------SSAA-CGTGGTATATT--CAGDD---AATGGAATATTATTC--AGCCTTAAAAAGGAAGGG--AATTCT-GCAGTATGCTAC---AGCATGGAT--GAACCTTGAGGACATTATG----CTAAATGAGACAAGTCAGACACA-AAAAGACAAATACTGTAAGATTCCACTTATCTGAGGT----ACCT--AGCAGACAAAATCATAGAAACAGAAAGTAGAA---------CAGTGGTTGCCAG----------
>T1S3-Pig
----------------------------------------------------------------------------------------------------------------------------------------------------------------------------------------------------------------------------------------------------------------------------------------------------------------------------------------------------------------------------------------ATATAATCCAGCAATCCTGCTTCTCGATCTATGTCCAAAATAATT--AAAADDGCAGAGTCTCCAAGAG--ATAATAGT--ACATTCCTGCTCATAAAAGAATTATTCATAGCAGCCAAGAGGTGGAAGCAACCCAAATGTCCATCAACAGATGAAGAGAGAAACAAAACGTGACCTGAA------SSCCTCCAAGA-----GAAT-----------ACGACTC--------------------------TTGGAAATG--AATC---C-------AGGAAG-GGCAA--GGAAAA-----TTTT--CTCCCC-A---------ACASG-TT----------AA--------TGTTCAT---GATTCC--AA--------GTTT--TTCCC-AAAA-TAGGCTCCCCACAACCTAAACACAGATGTACTTGCTTTGAAACTAAAAAG-----------------GG--AA----GTGCTTCTATGTTTTAGTGA------TGS-GA-----TTT----------AGAC---------CCAATAGCTTTGG---CCATTT--GTTCTT-------TAGTTTCAAATTCCACA-----AAGGCAAA--TTCCCTTTGGATTAC------AGTAGACT---TAGGAT----------------------GTGG--TATGTGC-ATAT----AAACAACATCACCA--TATTTCCC-AAAGGCTTTTTDDATCCAGCTGTGATTAACATTTTT-GAAAAGTAGCTC-AT--ATTA----------GAAC-----T----------GGT-ATTGAA-TA---TGTAA-GGATTT--AGTAACTATT---------TTGCCTAAGCTTT--CTAC-AACTACTAAACGTTA-CTCAG-AAAGT-----AAG-----------------------------TTTG----------------------TT---TTTTTTTTTCTTGTCTTTTGTCTTTTGAGGGCCAC----------SSATCCGTGGTATATG--GAGDD---AGTGGAATGTTATTC--AGCCTTAAAAAGGAAGGDDDDATGCT-GACACATGCCAC---AACACAGAT--GAACCTTGAGGATGTCATG----CTAAGTGAAAGAAGCCAGTCATA-AAAGGACAAATACTGTATGCTTCTACTTCTGTGAAGTAAGCACCTGCAGTAGTCAAAATTATAGAAACAGAAAGTAGAT---------TTGTGGTTGCCAG----------
>T1S3-Cattle
----------------------------------------------------------------------------------------------------------------------------------------------------------------------------------------------------------------------------------------------------------------------------------------------------------------------------------------------------------------------------------------ATGGGAACCAGTATGACGGTTCCTCAAAAAATTGATTAAATAACT--AAAA--GCCGGGTCTCAAAAAG--TTATCTGT--GTAACCATGTTTACAACAGAATTATTCACAATAGCCAAGAGGTGGAAGCAACCCAAGTGTCCATCAACAGATGAATGGAGAAATAAAGTGTGATATGAA------SSCATTCAAGATGA--GAAA-----------AGAACCT-------------------------TTTGGAAACT--AATC---C-------AGGATG-TTTAA--GAAAAAA----CTTT--TCGCCA-A---------AAASG-TT----------AAACTA----TGTTCAT---GATTCT--GA--------GTTT--TTTCC-AAAACTGGGCCCCACACAACTTAAACATGGATGTACTTGCTTTCAAACTAAAAAA-----------------GG--AA----GCGCTTCCAAGTTTCGGGGA------TGS-GA-----TCT----------GGCC----CTACCTCAATAGCCTTTG---CCACTT--GTTCTT-------TTGTTTCAAATTCCACA-----ATGGTAAA--TTCCCTTTGGATC-----------AGACT---TACAAT----------------------GTGG--TATACTT-ATAT----AAACAACATCACCA--CCTTTCCC-AAADDCTTTTTCAATTCAGCTGTGACTAACATTTTT-GGGAAGTAACTC-----ATAA----------TAAA-----TTAGA---AATAGT-ATTAAG-TA---TGTAA-GGATTT--AATAACTATA---------TCACCCAAGCTTT--TCAC-AATTCCTATACCTGA-CTCAG-AAGAACAA-TACA-----------------------------TTTT---AA-TCTG--------AATATT---TTTTA----------------------------------------SSAAATGTGCTATATA--TAGAC---AACGAAAGCCTATTC--AGCCTTAAAAAGGAAGG---AATGCT-GACACGTGCTA----AACGTGGAA--AACACTTGAGGACATCCTG----CTAAGTGAAGCAAGACAGTCACACAAAACACAAATATTGTCCGATTCTACTTACATGAGGT----ACCTAGAGTGGTCAGAATTACAGAAACAGAAAGTAGAA---------TGGTGGTTACCAG----------
>T1S3-Whale
----------------------------------------------------------------------------------------------------------------------------------------------------------------------------------------------------------------------------------------------------------------------------------------------------------------------------------------------------------------------------------------ATGGAAAACAGTATGATGGTTCCTCAAAAAAATTAAAAAATAATT--AAAA--GCAGGGTCTCAAAAAG--ATATTTGTATACACCCATGTTCATAACA--ATTATTCACAATAGCCAAGAGGTGGAAGCAACCCAAGTGTCCACCAACAGATGAATGGATAAACAAAATGTGATATGAA------SSCCTTCAAGAGGA--GACT-----------AGGACTC---------------------------TGGGAACT--AACC---C-------AGGAAG-TTTAA--GAAAAA-----CTTT--CCTCCA-A---------AAASG-TT----------AAACTA----TGTTCAT---GATTCC--AA--------GTTTTTTTCCC-AAAACTGGGCTCCCCACCACTTCAACATGGATATACTTGCTTTGAAACTAAAAAA-----------------GG--AA----GTGCTTCCATGTTTTAGTGA------TGS-GA-----TCT----------GGAC----CTACCTCAATAGCTTTTG---CCGCTT--GTTCTT-------TTGTTTCAAACTCCACA-----AAGACAAA--TTCCCTTTGGATCACC-----AGTAGACT---TATAAT----------------------GCAG--TATACTT-ATAT----AAACAACATCACCA--CCTTTCCC-AAADDCTTTTTCAATCCAGCTGTGATTAACATTTTT-GGGAAATAACTC-----ATGA----------TAAA-----TTAGA---AGCAGT-ATTAAA-TA---TGTAA-GGATTT--AATAACTATA---------TCACCTAAGCTTT--TCAC-ACTTCCTATACCTTA-CTCAG-AGGGTCAA-TATA-----------------------------TTTT---AA-CTTG--------AATATT---TTTTTT---------------------------------------SSAA-TGTGCTATATA--CAGAC---AATGGGATCTTATTC--AGCCTTAAAAAGGAAGG---AATGCT-GACACACTATAC---AACATGGAA--GAACCGTGAGGGCATTCTG----CTAAGTGAAACAAGCCAGTCACA-AAAAAACAAATACTGTCTGATTCCACTTATATGAGGT----ACCTAGAGTGGTCAAAATTATAGAAGCAGAAAGAAGAA---------TGGTGGTTTCCAA----------
>T1S3-Dolphin
----------------------------------------------------------------------------------------------------------------------------------------------------------------------------------------------------------------------------------------------------------------------------------------------------------------------------------------------------------------------------------------ATGGAAAACAGTATGATGGTTCCTCAAAAAAGTTAAAAAATADD-------------------------DDATATTTGTATA--CCCATGTTCATAACA--ATTATTCACAATAGCCAAGAGGTGGAAGCAACCCAAGTGTCCACCAACGGATGAATGGATAAACAAAATGTGATATGAA------SSCCTTCAAGAGGA--GAAT-----------AGGACTC---------------------------TGGGAACT--AACC---C-------AGGAAG-TTTAA--GAAAAA-----CTTT--CCTCCA-A---------AAASG-TT----------AAACTA----TGTTCAT---GATTCC--AA--------GTTTTTTTTCC-AAAACTGGGCTGCCCACCACTTCAACATGGATGTACTTGCTTTGAAACTAAAAAA-----------------GG--AA----GTGCTTCCATGTTTTAGTGA------TGS-GA-----TCT----------GGAC----CTACCTCAATAGCTTTTG---CCACTT--GTTCTT-------TTGCTTCAAACTCCACA-----AAGACAAA--TTCTCTTTGGATCACC-----AGTAGACT---TATAAT----------------------GTGG--TATACTT-ATAT----AAACAACATCACCA--CCTTTCCC-AAADDCTTTTTCAATCCAGCTGTGATTAACATTTTT-GGGAAATAACTC-----ATGA----------TAAA-----TTAGA---AACAGT-ATTAAA-TA---TGTAA-GGATTT--AATAACTATA---------TCACCTAAGCTTT--TCAC-AATTCCTATACCTTA-CTCAG-AAGGTCAA-TAGA-----------------------------TTTT---AA-CTTG--------AATATT---TTTTTT---------------------------------------SSAA-TGTGCTATATA--CAGAC---AATGGGATCTTATTC--AGCCTTAAAAAGGAAGG---AATGCT-GACACACTCTAC---AACATGGAA--GAACCGTGAGGGAATTCTG----CTAAGTGAAACAAACTAGTCACA-AAAAACCAAATACTGTCTGATTCCACTTATATGAGGT----ACCTAGAGTGGTCAAAATTATAGAAACAGAAAGAAGAA---------TGGTGGTTTCCAG----------
>T1S3-((No_Insertions))
--------------------------------------------------------------------------------------------------------------------------------------------------------------------------------------------------------------------------------------------------------------------------------------------------------------------------------------------------------------------------------------------------------------------------------------------------------------------------------------------------------------------------------------------------------------------------------------------------------------------------------------------------------------------------------------------------------------------------------------------------------------------------------------------------------------------------------------------------------------------------------------------------------------------------------------------------------------------------------------------------------------------------------------------------------------------------------------------------------------------------------------------------------------------------------------------------------------------------------------------------------------------------------------------------------------------------------------------------------------------------------------------------------------------------------------------------------------------------------------------------------------------------------------------------------------------------------------------------------------------------------------------------------------------------------------------------------
>T1S3(DI)-Human
----------------------------------------------------------------------------------------------------------------------------------------------------------------------------------------------------------------------------------------------------------------------------------------------------------------------------------------------------------------------------------------ATATGATCCAGCAATTCTGCTTCTGTATATACATCCAAAAATATC--GAAA--GCGGGGTCTGAAAGAG--ATATATGT--ATGCCCACATTCATAGCAGCAATGTTCACAACAGC-AAAAGATAGAAGCAACCCACGTGTCCATC-ACAGATGAATGGATAAAGACAATGTGA------------SSTACAGTCCCCCCTTATCAAAGGTTTTA-TTTCCATGACGTCAGTTACCTGT--GGTGTCAGTTACCCACAGTCAACCATAGTCTGAAAATAGGTGAGTACAGTACAGTAAGATATTTTAAGAGA-----------TCACATTCATGTAACTTTCATTACAGTATATTGTTATAATTGTTCTATTTTATTACTAGTTATTATTGCTAATCTCTTACTGTTCCT--AATTCATAAATTAAACTTTATCATAGATCTGTATGTATAGGAAAAAAACATAGTATCTAC------AGGCTT----------TGCAGTTTCAGGTATCCACTGGG---GATCTTGAAATGCATCCT---CCAAGGATAAGGGGGACTACT----------------------------------------------------------------------------------------------------------------------------------------------------------------------------------------------------------------------------------------------------------------------------------------------------------------------------------------------------------------------------------------------------------------------------------------------------------------------SSGTTATCTA--CATAC---AATGGAATATGATTC--AGCCTTGAAAAGAAGGGA--AATTCT-GACACCTGCTAC---AAAGTGGAT--GAACCTGGGGGGCATTATGCTAACTAAGTGAAATAAACCAGTCACA--AAAGACAAATACTATATGCTTCTACTTACATGAGGT----ACCTAGAATAGTCAAATTCATAGAAACAGAAAGTAAAA---------AGGTGGCTGCCAG----------
>T1S3(DI)-Marmoset
----------------------------------------------------------------------------------------------------------------------------------------------------------------------------------------------------------------------------------------------------------------------------------------------------------------------------------------------------------------------------------------ATATGATCCAGCAATTCTGCTTCTG-ATATATATCCAAAAAAATT--GAAA--GCGGGGTCTGAAAGAG--ATATATDD--ATGCCCACATTCATAGCGGCAATGTTCACAATAGC-AAAAGGTAGAAGCAACCCATGTGTCCATC-ACAGATGAATGGATTAAGAAAATGGGA------------SSTACAGTCCCCCTTTATCCAAGGTTTTG-TTTCCATGACGTCAGTTACCTGT--GGTGTCAGTTACCCA---GTAACCATGGTCCGAAAATAGATAAGCACAATACAATAAGATATCTTAAGAGAGATAAGAGAGACCACATTCATGTAACTTTTACTACAGTATATTGTTATAATTGTTC-----TATTGCTAATTATTATTGCCAATCTCCCACTGTTCCT--AATTTCTAAATTAAACTTTATCATCAATCTGTGTGTATAGG-AAAAAACGTAGTATCTAA------AGGCTT----------TGCCGTTTCAGGCATCCACTGCA---GGTCTTGAAATATATCCT---CC------TCGGGGGCCTA------------------------------------------------------------------------------------------------------------------------------------------------------------------------------------------------------------------------------------------------------------------------------------------------------------------------------------------------------------------------------------------------------------------------------------------------------------------------SS----TCTA--CATCC---AGTGGAATATGATTC--AGCCTTGAAAAGGAAGGA--AATTTT-GATACCTGCTAC---AAAGTGGAT--GAACCTGGGGGGCATCTTA----CTAAGCAAAATAAACCAGTCACA--AAAGACAAATACCATAT-ATTCGACTTACATGAAGT----ACCTAAAATAGTCAAATTCATAGAAACGAAAAGTAGAA---------TGGTGGTTGCCAG----------
>T1S3(DI)-Tarsier
----------------------------------------------------------------------------------------------------------------------------------------------------------------------------------------------------------------------------------------------------------------------------------------------------------------------------------------------------------------------------------------ATATGGTCCAGCAATTCCGCTTCTAGGTATATGTCCCAGAGAACT--GAAT--GCAGGGTCTCAGAATG--ACCTATGC--ACACATGTGTTTGTAACAGCACTGTTTACAATGGCCAAGAGATGGAAGCCACCT--------TTCCGCAGGTAAATGGAGAAACAAAATGTGA------------SSCACAGTCCCC--TCATTCAAGGTTTCACTTTCCA--GTGTCAGATACCTTTCCGGTGTCAGTTACCCACAGTCAACTGTGGTCGGAAAACAGGTGAACACAGTACAATAAGATATTTTAAAAGAATDDDCCTGGCCCATATTCACATAACTTTTATTACAATATATTATTATAATTGTTCCATGTTATTATTTATCATTATTGATCATCTCTC----TTGCTTAAGTTTATAAATTAAACTTTATCATA----TGTATGTACAGG-AAAAAACTGAGTATATACCAATATAGGGTTCATTACTACCTGCAGTTTCAAGCATCCACTGGG---GGTGTTGGAATGTATCCC---CCAAGGATAAGGGGGACTA-G----------------------------------------------------------------------------------------------------------------------------------------------------------------------------------------------------------------------------------------------------------------------------------------------------------------------------------------------------------------------------------------------------------------------------------------------------------------------SSG-TACATA--CATAT---AATGGAATATTATTC--AGCCTTTAAAAGGCAGGA--AATTCC-AACACAGGCTGC---AACACGGAT--GAACCTGGAAGACATTATG----TTACATGAAATTAGCCAGTCACA--AAAGACAAACACGGTATGATTCTATTTACATGATGT----AGCTAGGATAGTCAAATTCATAGAAACAGAAAGTAGAA---------TGGTGGTTGCCAG----------
>T1S3(DI)-Aye-aye
----------------------------------------------------------------------------------------------------------------------------------------------------------------------------------------------------------------------------------------------------------------------------------------------------------------------------------------------------------------------------------------ATATGATCCAGCAAGTCCACTTCTGAATATATACCCAAAACAACT--GAAAGAGCAGTATCTCGAAGAG--ATATATGT--ACACCCATGTTCATAGCTGCATTGTTCACAACGGC-CAAAGGTGGAAGCAATCCAGGTGTCCTTCCATAGATGAATGGATAAACAAAATGTGG------------SSTACAGTCCCCCCTCATCCAA-GTTTCACTTTCCACGATTTCAGTTACCTG--CGGCG-CAGTTACCCACAGTTAACCGCAGTCTGAAAAGAGGTGAGTACAGTACAGTGAGATATTTTGAGAGAG-----AGAGACCACATTCACATAACTTTTAGTACAGTATATTGTTATAATTCTTCTATTTTATTATTAGTTATTATTGTTAATCTCTTACTATTCCT--AATTTACAAATTAAACTTTATCATAGGTATATATGTGAAGG--AAAAACATAGTATATAT------AGGGTTTAGTACTATTCACAGTTTCAGGTAT-CACTGAG---GGTCTTGGAATGTATCCC---CCAAGGATAAGGGGGACCACT----------------------------------------------------------------------------------------------------------------------------------------------------------------------------------------------------------------------------------------------------------------------------------------------------------------------------------------------------------------------------------------------------------------------------------------------------------------------SSG-TATCTA--CACAC---AATGGAATATTATTC--AGCCTTAAAAAGGAAGCA--AGTTCT-GACACATGCTAC---AATATGGAT--GAACCTTGAGGACATTATG----TCAAGTGAAATAAGCCAGTCACA--AAAGACAAATACTGTAAGATCCTACTTACATGAGGT----ACCTAGAATAGTTGAATTCATAGAAACAGAAAGTAGAA---------TGGAGGCTGCCAG----------
>T1S3(DI)-M_Lemur
----------------------------------------------------------------------------------------------------------------------------------------------------------------------------------------------------------------------------------------------------------------------------------------------------------------------------------------------------------------------------------------ATAGGATCCGGCAATTCCACTTCTGGACATAAACCCAAAACAACA--GAAA--GCAGCGTCTCGAAGAG--ATACACGT--GCACCCATGTTCATGGCTGCACTGCTCAGAGTGGTCAAAAGGCGGAAGCA-CCCAAGCGTCCCTCCACGGGTGAATGGATAAACAGAATATGG------------SSTACAGTCCCCCC--ATCCACGGTTTCCCTTTCCACGAT-TCAGTTACCTG-CC--AGTCAGTCGCCCACGGTTAACCGCAGTCCCAACTGAGGTGAGCACGGTACAACGAGATATTTTGAGAGAG-----AGAGACCACATTCACGTGACTTTTATTAGGGTATATCCTTATAATTGCTCTATTTTATTATTAGTTACTATTGTTAATCTCTTACTGTTGCT--AATTTATAAATTAAACTTTATCACAGGTATGCGTATACAG-AAAAAAACGTAGCATATAT------CGGGTTTAGTACAAGTCACAGTTTCAGGTGTCCACTGAGGATGATCTCAGAATGTGCCCCCCGCCAAGGATAAGGGGGACTACT----------------------------------------------------------------------------------------------------------------------------------------------------------------------------------------------------------------------------------------------------------------------------------------------------------------------------------------------------------------------------------------------------------------------------------------------------------------------SSG-CATACA--CACAC---AATGCAACAGTGTTC--AGTCTTAAAAAGGAAGGA--AATTCT-GACATATGCTAT---CATATGGAT--GAACCTTGGGGACATCGTA----TCAAATGAAATAAGCCAGTCACA--AAAGAAAAATACCATGTGACCCTACTTACATGAGGT----GCCTAAAATAGTCAAATTCATAGAAACTGAAACTAGAA---------CTGAGGTTGC-AG----------
>T1S3(DI)-Sifaka
----------------------------------------------------------------------------------------------------------------------------------------------------------------------------------------------------------------------------------------------------------------------------------------------------------------------------------------------------------------------------------------ATGCGATCCGGCAATTCCACTTCTGGATATAGACCCAAAACAACT--GAAA--GCAGTGTCTCGAAGGG--ATACACGT--GCACC-GTGTTCATAGCCGCATTGCTCACAGGGGTCCACAGGCGGAAGCA-CCCAAGTGTCCCTCCACAGGTGAATGGATACACAGAACGTGG------------SSTATAG-CCCCCCCCATCCACGGTTTCCCTCTCCACGAT-TCAGTTACCTGT---GTGGCACTCACCCACGGTTAACCGCAGTCTGGACAGAGGTGAGTAGAGTACAGTAAGATATTTTGAGAGAG-----AGAGACCACATTCACATGATTTTTATTACAGTATACCGTTATAATTGCTCTATTTTATTATTAGTTACTATTGTTAATCTCTTACTATTCCT--AATTTACAAATTAAACTTTATTACAGGTATGTACATATAGG-AAAAAACATAGTATATAT------AGGGTTTAGTACTAGTCCCAGTTTCAGGTACCCATTGAA---GATCTCGGAATGTGCCCC----CAAGGATAAGGGGGACTACT----------------------------------------------------------------------------------------------------------------------------------------------------------------------------------------------------------------------------------------------------------------------------------------------------------------------------------------------------------------------------------------------------------------------------------------------------------------------SSG-TATACA--CACAC---AATGCAATAGTGTTC--AGTCTTAAAAAGGAAGGA--AACTCT-GACATATGCTAT---AATATGGAT--GAACCTTGAGAACATCATA----TCAAGTGAAATAAGCCAGTCACA--AAAGACAAATACGGTGTGCTCCTACTTACATGAGGT----GCCTAGAATAGTCAAATACATAGAAACTGAAAGTGGAA----------CGAGGTTGCCAG----------
>T1S3(DI)-((TIR))
------------------------------------------------------------------------------------------------------------------------------------------------------------------------------------------------------------------------------------------------------------------------------------------------------------------------------------------------------------------------------------------------------------------------------------------------------------------------------------------------------------------------------------------------------------------------------------AGTAGTCCCCC-TTATCC---------------------------------------------------------------------------------------------------------------------------------------------------------------------------------------------------------------------------------------------------------------------------------------------------------------------------------------------------GGATAAGGGGGACTACT------------------------------------------------------------------------------------------------------------------------------------------------------------------------------------------------------------------------------------------------------------------------------------------------------------------------------------------------------------------------------------------------------------------------------------------------------------------------------------------------------------------------------------------------------------------------------------------------------------------------------------------------------------------------------------------------------------------------------
>T1S3(WO)-Bushbaby
----------------------------------------------------------------------------------------------------------------------------------------------------------------------------------------------------------------------------------------------------------------------------------------------------------------------------------------------------------------------------------------GTTTGATCCTGCAATTCCTCTACTAGTTATATGCCCAGATGATCA--AAAA--TTATTTTACAACAAAG--ACATTTGC--ACCACAATGTTTATTGCAGCCCAATTCATAATAGCCAAGACATGGGAACAGCCCAAGTGCCCATAGACCCGTGAATGGATTAACA------------------------------------------------------------------------------------------------------------------------------------------------------------------------------------------------------------------------------------------------------------------------------------------------------------------------------------------------------------------------------------------------------------------------------------------------------------------------------------------------------------------------------------------------------------------------------------------------------------------------------------------------------------------------------------------------------------------------------------------------------------------------------------------------------------------------------------------------------------------------------AATTGTGGTATATG--TACAC---TATTGAATACTACGCATAGCCGTAAAAAAAGATGGAGACTTC---ACATTTTTTATGTTTACCTGGAT--GGATCTGGAACATATTCTT----CTTAGTAAAGTATCTCAG---------------------------------------------------------------------------------------------------------------------
>T1S3(WO)-F_Lemur
----------------------------------------------------------------------------------------------------------------------------------------------------------------------------------------------------------------------------------------------------------------------------------------------------------------------------------------------------------------------------------------CTGTTATAGCAGCACAAAATGGATAAGACAATCCGCAAAAGAATT--GAAA--GCAGGTATTCAAAGA---CTATTT-T--ATACCCATGTTCATAGCAGCGTTATTCACAATAGCCAAAAGGTAGAAACAATCCCAGTGTCCATCCACCAATGAATGGATAAACA------------------------------------------------------------------------------------------------------------------------------------------------------------------------------------------------------------------------------------------------------------------------------------------------------------------------------------------------------------------------------------------------------------------------------------------------------------------------------------------------------------------------------------------------------------------------------------------------------------------------------------------------------------------------------------------------------------------------------------------------------------------------------------------------------------------------------------------------------------------------------AAATATGGTATATADDCATAC--AAATAAAATATCATTC--AGCCTTCTAAAGGAAGAA--AATTCA-GACACATGCTAC---AACATGGCT--GAACCTCGATGGTATCATG----CTAAGTGAAGTAAACCAGTCACA-AAAAGACAAATACTACATGATTCCCCTTGTCTGAGGT----ATCTAGAGTAGCCAAATTCATAGACACAAAAAGTAGAA---------TGGTGCTTGCCAG----------
>T1S3(WO)-Treeshrew
----------------------------------------------------------------------------------------------------------------------------------------------------------------------------------------------------------------------------------------------------------------------------------------------------------------------------------------------------------------------------------------TCTCTCTCCACCCATCACCCACAAGCACATGTGTGCTATAGCAAADDATTG--AAAGGCATTTGAGAAA--ATATTTGT--ATGCTCATATTCACTGCAA-ATTACCCACAGTGGTCAGAAGGTAGAAGCAGACCCAGTGTCCCTACATAGCTGAATGGATTAACA------------------------------------------------------------------------------------------------------------------------------------------------------------------------------------------------------------------------------------------------------------------------------------------------------------------------------------------------------------------------------------------------------------------------------------------------------------------------------------------------------------------------------------------------------------------------------------------------------------------------------------------------------------------------------------------------------------------------------------------------------------------------------------------------------------------------------------------------------------------------------AAGTGAC-TGTATTDDAATAC---AATGGAATGATACTC--AGCCTTTAAAAGAAAGGADDAATTCT-GACATGTTCTG------CATGGGT--GAACCTTAAGAACATGGTAGGTACTAAGTGAAATAAGCCATTCACA----AGAGACTTACTATATGATTACACTCATGGGAGGT----AGCTGGAGTAGCCTAATTCATACAAATAGGAAGTAAAA---------CGTTGGTTTCCAG----------
>T1S3(WO)-Aardvark
----------------------------------------------------------------------------------------------------------------------------------------------------------------------------------------------------------------------------------------------------------------------------------------------------------------------------------------------------------------------------------------TTATGATCCAGCAATCCCATTTATAATTATATACCCTAGAGATTT--AATA--GAAGAGATACAAACAG--ACATATGC--ACACCTAAATTCATTGCAGCACTATTCACAA------AAAGATGGCAACAACCTAAGTGTCCATCAGCAGATGAATGGATGAGCA------------------------------------------------------------------------------------------------------------------------------------------------------------------------------------------------------------------------------------------------------------------------------------------------------------------------------------------------------------------------------------------------------------------------------------------------------------------------------------------------------------------------------------------------------------------------------------------------------------------------------------------------------------------------------------------------------------------------------------------------------------------------------------------------------------------------------------------------------------------------------AAATGAGGTACATA--TATAC---CATGGAATACTATGC--AGCCATAAAGAATAATGATGAATTCTCAAAATGTATTACTGTAATGTGGGT--GAATCTGGAAGATATTGTG----CTAAGTGAAATAAGTCAGTTACA-ATAGGACAAATATTC------------------------------------------------------------------------------------------------
>T1S3(WO)-Tenrec
----------------------------------------------------------------------------------------------------------------------------------------------------------------------------------------------------------------------------------------------------------------------------------------------------------------------------------------------------------------------------------------AAAGAATCCAGCAATTCCAATCCTAAGTATATACCCTAAATTAAC--ACGA--GCCATGATGTGAACGGGCGCACATGC--ACGCCCATGTTCATTGCAGCATTTGTCACAGTAG----------GAAACAACTTACGTGTCCAGCCGCCGATAAATGGA-GAACC------------------------------------------------------------------------------------------------------------------------------------------------------------------------------------------------------------------------------------------------------------------------------------------------------------------------------------------------------------------------------------------------------------------------------------------------------------------------------------------------------------------------------------------------------------------------------------------------------------------------------------------------------------------------------------------------------------------------------------------------------------------------------------------------------------------------------------------------------------------------------AAGTGTGGAACAGA--CTCAC---AATG-----------------ATACAGAATAATGATAAAGCCA-CAAGCACCTCAC---CGTGTGAAT--GAATGTGGAGGGCAGTATG----CTCAGTGAGATAAGTCAGTCACC-AGAGGACAAAGACTG------------------------------------------------------------------------------------------------
>T1S3(WO)-E_Shrew
----------------------------------------------------------------------------------------------------------------------------------------------------------------------------------------------------------------------------------------------------------------------------------------------------------------------------------------------------------------------------------------ATTTGACCCAGCAATTGCACTCATGGGAATATATCCTAAAGAAAC--CAGA--ACTGCCACCCAAGCAG--ATATATGT--ACACCTTTGGTTATTGTTGCATTGTTCACAATAGCAAAGAGTTGGAAACAACCCAAGTGCCTATCAACAAATGAATGGATAAGGA------------------------------------------------------------------------------------------------------------------------------------------------------------------------------------------------------------------------------------------------------------------------------------------------------------------------------------------------------------------------------------------------------------------------------------------------------------------------------------------------------------------------------------------------------------------------------------------------------------------------------------------------------------------------------------------------------------------------------------------------------------------------------------------------------------------------------------------------------------------------------AGCTGTGGTGTATT--CACAC---ACTAGAATACAATGA--AACACCGAAAAACAA-GA--AACTCAGAAAATATTATAT---AAAATGGGT--GAAACTGGAGGACATTATG----GTGAGTGAAATATCTCAGTCACA-AAAGGCCAAATACTG------------------------------------------------------------------------------------------------
>T1S3(WO)-Manatee
----------------------------------------------------------------------------------------------------------------------------------------------------------------------------------------------------------------------------------------------------------------------------------------------------------------------------------------------------------------------------------------TTATGATCCAGCAATCCCACTTCTAAGTATAAACCCTAGTGATCT--AATA--GAAGAGATAAGAACAG--ACATATGC--ACTCCTATGTTCATTTGAGCACTATTCACAATAGCAAAAAGATGGAAACAATCCAAGTGCCCATCAGTGGATGAATGGATAAAGA------------------------------------------------------------------------------------------------------------------------------------------------------------------------------------------------------------------------------------------------------------------------------------------------------------------------------------------------------------------------------------------------------------------------------------------------------------------------------------------------------------------------------------------------------------------------------------------------------------------------------------------------------------------------------------------------------------------------------------------------------------------------------------------------------------------------------------------------------------------------------AAATGTGGTACGTA--CACTC---AATGGAATACTACAC--AGCCATAAAGAATAATGATGAGTTCTCAAAACAT--TAT---AACATGGGT--GAACCTGGAATACATTACG----CTGAGTGAAGTAAGTCAATCACA--AAGGACAAATATTGTATGATCTCACTTTCATAAGAA----GACAAAAATAGGCATATATACAAAGACCAACATTCAT----------TGGTGGTTACCAG----------
>T1S3(WO)-Elephant
----------------------------------------------------------------------------------------------------------------------------------------------------------------------------------------------------------------------------------------------------------------------------------------------------------------------------------------------------------------------------------------TTATGATCCAGCAATCCCACTTCTAAGTAGA-ATCTAATAGCATTDDAATA--GAAGAGACAGTA--AG--ACATATGC--ACACCTATGTTCGTTTGAGCACTATTCACAATAGCAAAAAGATGGAAACAACCTAA-TGCCCATCGACCGAAGAATAGATAAGGA------------------------------------------------------------------------------------------------------------------------------------------------------------------------------------------------------------------------------------------------------------------------------------------------------------------------------------------------------------------------------------------------------------------------------------------------------------------------------------------------------------------------------------------------------------------------------------------------------------------------------------------------------------------------------------------------------------------------------------------------------------------------------------------------------------------------------------------------------------------------------GAACGTGGCACATA--CACAC---AGTGGAATAGTGC-C--AGCCGTAAAGAATAATGATGAGTTCTCAAAACATGTTAT---AACGTGGGT--GAACCTGGGATATATTATG----CTGAGTGAAATAAGTCAATCACA--AAGGACAAATATTGTATGATCTGACTTCCATAAGAA----GACAAAAATAGGCATATATATAAAGACCAAGGTTCAT----------TGGTGGTTACCAG----------
>T1S3(WO)-Hyrax
----------------------------------------------------------------------------------------------------------------------------------------------------------------------------------------------------------------------------------------------------------------------------------------------------------------------------------------------------------------------------------------TTATGCTCCAGCAATCCCACTTGTGGGTATAAACCCTAGAGATCT--AACA--GAAGATACGCCAGCAG--ATATATGC--ACACTTAAGTTCATTTGAGCCCTATTCTCAGTAGCGAAAAGATGGAAACAGCCTACATGCCCATTGACTGATGAATGGATAAAGA------------------------------------------------------------------------------------------------------------------------------------------------------------------------------------------------------------------------------------------------------------------------------------------------------------------------------------------------------------------------------------------------------------------------------------------------------------------------------------------------------------------------------------------------------------------------------------------------------------------------------------------------------------------------------------------------------------------------------------------------------------------------------------------------------------------------------------------------------------------------------AAATGTGGTACATA--CACAC---AGTGGAATTTTAC-C--AACTGTGACAAATAATGATAAGTTCTCAAAACAAGTTTT---AACATGGGT--GAACCTGGAATACACTATG----TTGAGTGAAATAAGTCAACGACA--AAGGATAGATGTGGTATGCTTTCACTTTCACAAGAA----GATAAAAATAGGCCTGTGTACCAAGACCAGCGCTCGT----------TAGTGGTTACCAG----------
>T1S3(WO)-Armadillo
----------------------------------------------------------------------------------------------------------------------------------------------------------------------------------------------------------------------------------------------------------------------------------------------------------------------------------------------------------------------------------------ATGTGACCCTGCAATCCCACTTCTAGGTATATACCCCAAAGAACT--GAAA--GAAGGGGCTCAGGCAGATGCATCCTG--GCACCAATATTCATAGTGGCATTATTCACAATAGCCAAAAGATGGAAGAAAGTCAAGGGTCCCTCAACAGATGAATGGATAAACA------------------------------------------------------------------------------------------------------------------------------------------------------------------------------------------------------------------------------------------------------------------------------------------------------------------------------------------------------------------------------------------------------------------------------------------------------------------------------------------------------------------------------------------------------------------------------------------------------------------------------------------------------------------------------------------------------------------------------------------------------------------------------------------------------------------------------------------------------------------------------AAATGTGATAAATA----CAC---AATGGGATATA------AGCCATAAAAGGGAATGA--AATTCT-GAAACATATTGC---AACGTAGGT--AAACCTTGAAAACGTCATG----TGGAGTGTAAT-----------------------TGTT---TGATTCCACTTACACGAAGT----ACCTAGACTAGGCTAATTCATAGAGACAAAAAGTAGAT---------TACAGGGGAGCAG----------
>T1S3(WO)-Sloth
----------------------------------------------------------------------------------------------------------------------------------------------------------------------------------------------------------------------------------------------------------------------------------------------------------------------------------------------------------------------------------------AAATGATCTGGCAATCTCACTTCTAGGTATAAATCCTAAGAGAAT-TGAAA--GCAGGGACTTGAACAG--ATATTTGC--ACACTGATGTTCATAGCAGCATCATTCACAATAGCCAAAAGGTGGAAGCAGCCCAAGTATTTACCAATAGATGAATGGATAAACA------------------------------------------------------------------------------------------------------------------------------------------------------------------------------------------------------------------------------------------------------------------------------------------------------------------------------------------------------------------------------------------------------------------------------------------------------------------------------------------------------------------------------------------------------------------------------------------------------------------------------------------------------------------------------------------------------------------------------------------------------------------------------------------------------------------------------------------------------------------------------AAATGTGGTATAAT--CATAA---AATGGGATATTATTC--AGCCATAAAATGTAATGA--AGCTCT-AATACATGCTAA---AACATGGAT--GAATCTTGAAGACATCATA-------------------------CA-AAAGGACAAATGTTATATGATCTTATTTACACGAAAT----AATTAGAATATGCAAATTCACAGAATCAGAAACTGGAA---------TACAGGTTACCGG----------
>----------T1S4----------
--------------------------------------------------------------------------------------------------------------------------------------------------------------------------------------------------------------------------------------------------------------------------------------------------------------------------------------------------------------------------------------------------------------------------------------------------------------------------------------------------------------------------------------------------------------------------------------------------------------------------------------------------------------------------------------------------------------------------------------------------------------------------------------------------------------------------------------------------------------------------------------------------------------------------------------------------------------------------------------------------------------------------------------------------------------------------------------------------------------------------------------------------------------------------------------------------------------------------------------------------------------------------------------------------------------------------------------------------------------------------------------------------------------------------------------------------------------------------------------------------------------------------------------------------------------------------------------------------------------------------------------------------------------------------------------------------------
>T1S4-((TSD))
---------------------------------------------------------------------------------------------------------------------------------------------------------------------------------------------------------------------------------------------------------------------------------------------------------------------------------------------------------------------------------------------------------------------------------------------------------------------------------------------------------------------------------------------------------------------ATCACAC----------------------------------------------------------------------------------------------------------------------------------------------------------------------------------------------------------------------------------------------------------------------------------------------------------------------------------------------------------------------------------------------------------------------------------------------------------------------------------------------------------------------------------------------------------------------------------------------------------------------------------------------------------------------------------------------------------------------------------------------------------------------------------------------------------------------------------------------------------------ATCACAC-----------------------------------------------------------------------------------------------------------------------------------------------------------------------------------------------------------------------------------------------------
>T1S4-((Retrocopies))
--------------------------------------------------------------------------------------------------------------------------------------------------------------------------------------------------------------------------------------------------------------------------------------------------------------------------------------------------------------------------------------------------------------------------------------------------------------------------------------------------------------------------------------------------------------------------------------------------------------------------------------------------------------------------------------------------------------------------------------------------------------------------------------------------------------------------------------------------------------------------------------------------------------------------------------------------------------------------------------------------------------------------------------------------------------------------------------------------------------------------------------------------------------------------------------------------------------------------------------------------------------------------------------------------------------------------------------------------------------------------------------------------------------------------------------------------------------------------------------------------------------------------------------------------------------------------------------------------------------------------------------------------------------------------------------------------------
>T1S4-Bat
-----------------------------------------------------------------------------------------------------------------------------------------------------------------------------------------------------------------------------------------------------------------------------------------------------------------------------------------------------------------CAGGAGTGAAACTACTGGGTCACGTGATAATTC--TGTTGATCATTTTAAGAAACTGCCAAAC---TTTTAC----AAAGTGACT--ACCAATTT-ACAATCAATCCCACCAGCAATGTATGAGGATTCCAGT---------ATCTCCATATCCTCAC------TTGTCATTGTCTGCTTTAAAAAAAAAAAAAGTATCACAC--------------------SSAGAC-----------AGCAGTC------------------------------ACCATCC--TC---CT------AGCTCA-GTTCT--G-----------TTT--CAGC-A-A---------AATSG-TT----------AAAGGG----TGTTCAT---GATTCC--AA--------GAT---TTCCC-CAGACTGGGCTCCCCAACACTTACATGTG-ATGTACTTGCTTAAAAAATAAAAAC-------------------------------------------------------S-GT-----TCT----------AGAC----ATACCTCAGTAGCTTT-G---CCACTT--GCTCCA-------TTGTTTAAAATTCCACA------AGGCAAA---ATCCTTTGGATCTTT-----AGTAGACG---TATAGT----------------------GTGG--GCTACTT-GTAT-----GTAAACATGGCCA--CATTTCCA-AAATACTCTTTCAATCCAGCTGTGATGAGCAGTTTT-GGGAAGTAACTT-CT--ATGA----------TAAA-----TTAGA---AGCAGC-ATTAAA-TAA--TGTAA-GAACT-----------------------------------------------------CCTA-CT----AAGGTCTA-TTGG-----------------------------TTT----TA-CTTG--------AATATT---ACCAAAATAAAGTAAAAATTT------------------------SSATTCTACCCATCTTACCTGATGT---GAAGT---ATCTCACGTTG---------------------------------------------------------------------------------------------------------------------------------------------------------------------------------------------------------------
>T1S4-((No_Insertions))
--------------------------------------------------------------------------------------------------------------------------------------------------------------------------------------------------------------------------------------------------------------------------------------------------------------------------------------------------------------------------------------------------------------------------------------------------------------------------------------------------------------------------------------------------------------------------------------------------------------------------------------------------------------------------------------------------------------------------------------------------------------------------------------------------------------------------------------------------------------------------------------------------------------------------------------------------------------------------------------------------------------------------------------------------------------------------------------------------------------------------------------------------------------------------------------------------------------------------------------------------------------------------------------------------------------------------------------------------------------------------------------------------------------------------------------------------------------------------------------------------------------------------------------------------------------------------------------------------------------------------------------------------------------------------------------------------------
>T1S4(WO)-Human
-----------------------------------------------------------------------------------------------------------------------------------------------------------------------------------------------------------------------------------------------------------------------------------------------------------------------------------------------------------------TAGGAGTGGAACTACTGGGTCATGTGATTACTCCATGTTTATCATTTTGAGAAACTGCCAAACTC-TTTTCC----AAAGTGGCTACACCATTTT-A----CAATCCCACCAGCAATGTTTGAGAGTTCCAGT---------GTCTCCACATCCTTACTAACACTTGTTATTGTTCACATTTTT-----------------------------------------------------------------------------------------------------------------------------------------------------------------------------------------------------------------------------------------------------------------------------------------------------------------------------------------------------------------------------------------------------------------------------------------------------------------------------------------------------------------------------------------------------------------------------------------------------------------------------------------------------------------------------------------------------------------------------------------------------------------------------------------------------------------------------------------------------------------------------------AAAATACCCATCCTAGTGGGTGT---GAAAT---ATCTCA--CTG---------------------------------------------------------------------------------------------------------------------------------------------------------------------------------------------------------------
>T1S4(WO)-Marmoset
-----------------------------------------------------------------------------------------------------------------------------------------------------------------------------------------------------------------------------------------------------------------------------------------------------------------------------------------------------------------CAGTAATGGCATTGCTGGGTCAAATGGAATTTCTATTTCTAGATCGTTGAAAAATCACCACACTG-TCTTCC----ACAATGGTTGAACTAATTT-A----CACTC-CACCAACTGTGTAGGAGTGTTCCTTT---------TTCTCCACGTCCTCTCCAGCATCTGTTGTCTCCAGATTTTTTTA---------------------------------------------------------------------------------------------------------------------------------------------------------------------------------------------------------------------------------------------------------------------------------------------------------------------------------------------------------------------------------------------------------------------------------------------------------------------------------------------------------------------------------------------------------------------------------------------------------------------------------------------------------------------------------------------------------------------------------------------------------------------------------------------------------------------------------------------------------------------------------ATGATTGCCATTCTAACTGGTGT---GAGATGGTATCTCA--ATG---------------------------------------------------------------------------------------------------------------------------------------------------------------------------------------------------------------
>T1S4(WO)-Tarsier
-----------------------------------------------------------------------------------------------------------------------------------------------------------------------------------------------------------------------------------------------------------------------------------------------------------------------------------------------------------------CAATAGGGGGATTGCAGGGTCATATGGGAGGTTGATGTTTAGAGCTTTTAGGAATCACCACACTG-CTTTCC----ACAGAGGTTGCCCTAGTTT-G----CACTCCCACCAACAGTGTAGGAGTGTTCCCTT---------TTCACCACACCCTCTCCAACAACTGTTATTTTTTGAGTTATTG----------------------------------------------------------------------------------------------------------------------------------------------------------------------------------------------------------------------------------------------------------------------------------------------------------------------------------------------------------------------------------------------------------------------------------------------------------------------------------------------------------------------------------------------------------------------------------------------------------------------------------------------------------------------------------------------------------------------------------------------------------------------------------------------------------------------------------------------------------------------------------ATAATTGCCATTCTGACTGGAGT---TAGGTGGTATCTCA--GTG---------------------------------------------------------------------------------------------------------------------------------------------------------------------------------------------------------------
>T1S4(WO)-Aye-aye
-----------------------------------------------------------------------------------------------------------------------------------------------------------------------------------------------------------------------------------------------------------------------------------------------------------------------------------------------------------------CAGCAGTGGGATTGCTGGGTCATATGGTAGTTCTATTTTTAGTTTTTTGAGAAACCTCCATACTG-TTTTCC----ATAGTGGTTGCACTAATTT-A----CATTCCCACCAACAGTGTATGAGGGTTCTCCT---------TTCTCCACATCCTCACTAGCATTTGTGATTGCCTGTCTTTTTG----------------------------------------------------------------------------------------------------------------------------------------------------------------------------------------------------------------------------------------------------------------------------------------------------------------------------------------------------------------------------------------------------------------------------------------------------------------------------------------------------------------------------------------------------------------------------------------------------------------------------------------------------------------------------------------------------------------------------------------------------------------------------------------------------------------------------------------------------------------------------------ATAAAAGCCATTTTAACAGGGGT---GAGATGATATCTCA--TTG---------------------------------------------------------------------------------------------------------------------------------------------------------------------------------------------------------------
>T1S4(WO)-M_Lemur
-----------------------------------------------------------------------------------------------------------------------------------------------------------------------------------------------------------------------------------------------------------------------------------------------------------------------------------------------------------------AAGTAGCATGATTACTGGATCATTTGGTAAGAATATGTTTAGTTTTGTAAGAAACCACCAAACTA-TCTTCC----AAAGTGGCTGTACCATTTT-A----CATTCCCACCAGCAGTGAATGAGAATACCTGT---------TGCTCTCCATCTTCACCAGCAATTGATGTTGTCAGTGTTCTCG----------------------------------------------------------------------------------------------------------------------------------------------------------------------------------------------------------------------------------------------------------------------------------------------------------------------------------------------------------------------------------------------------------------------------------------------------------------------------------------------------------------------------------------------------------------------------------------------------------------------------------------------------------------------------------------------------------------------------------------------------------------------------------------------------------------------------------------------------------------------------------ATTTTGGCCATTCTAATAGGTGT---GTAGTAGTATCTCA--TTG---------------------------------------------------------------------------------------------------------------------------------------------------------------------------------------------------------------
>T1S4(WO)-Sifaka
-----------------------------------------------------------------------------------------------------------------------------------------------------------------------------------------------------------------------------------------------------------------------------------------------------------------------------------------------------------------AAGTAGCATGATTACTGGATCATATGGTAAGAATATGTTTAGTTTTGTAAGAAACCACCAAACTG-TTTTCC----AAAGTGGCTGTACCATTTT-A----CATTCCCACCAGCAGTGAATGAGAATACCTGT---------TGCTCTACATCTTCGCCAGCAGTTGATGTTGTCAGTGTTCTCG----------------------------------------------------------------------------------------------------------------------------------------------------------------------------------------------------------------------------------------------------------------------------------------------------------------------------------------------------------------------------------------------------------------------------------------------------------------------------------------------------------------------------------------------------------------------------------------------------------------------------------------------------------------------------------------------------------------------------------------------------------------------------------------------------------------------------------------------------------------------------------ATTTTGGCCATTCTAATAGGTGT---GTAGTAGTATCTCG--TTA---------------------------------------------------------------------------------------------------------------------------------------------------------------------------------------------------------------
>T1S4(WO)-Bushbaby
-----------------------------------------------------------------------------------------------------------------------------------------------------------------------------------------------------------------------------------------------------------------------------------------------------------------------------------------------------------------CAACAGTAGGGTTCCTTCTTCAAATGGTAGGTCTACTTTAAGTTCTTTGAGGTATCTCCATACAG-TTTTCC----ATAGAAGATGTACTACTTT-G----CAGTCCCACCAACAGTGCATAAGAGTTCCTTT---------CTCTCTGCATCCATACCAGCATCTGTTGTTTTGAGACTTTTTA----------------------------------------------------------------------------------------------------------------------------------------------------------------------------------------------------------------------------------------------------------------------------------------------------------------------------------------------------------------------------------------------------------------------------------------------------------------------------------------------------------------------------------------------------------------------------------------------------------------------------------------------------------------------------------------------------------------------------------------------------------------------------------------------------------------------------------------------------------------------------------ATATAAACCATTCTCATTAGAGT---TAAATGATATCTCA--TTG---------------------------------------------------------------------------------------------------------------------------------------------------------------------------------------------------------------
>T1S4(WO)-Treeshrew
-----------------------------------------------------------------------------------------------------------------------------------------------------------------------------------------------------------------------------------------------------------------------------------------------------------------------------------------------------------------AAGAAGCGGGATTGCTGGATTATATGGTAGTTCTATTTTTAGATCTTTAAGGAATCTCCATATTG-TTCTCC----ATAGTGGCTGGACCAATTT-A----CATTCCCATCAGCAGTGTAGGAGAGTTCCTCT---------TTCACCACACCCCCACCAGCACTCAGAATTTT----TTTGTTA----------------------------------------------------------------------------------------------------------------------------------------------------------------------------------------------------------------------------------------------------------------------------------------------------------------------------------------------------------------------------------------------------------------------------------------------------------------------------------------------------------------------------------------------------------------------------------------------------------------------------------------------------------------------------------------------------------------------------------------------------------------------------------------------------------------------------------------------------------------------------------ATCTTAGTCATTCTGACTGGTATCTCACTGTGGTATCTCA--TTG---------------------------------------------------------------------------------------------------------------------------------------------------------------------------------------------------------------
>T1S4(WO)-Rabbit
-----------------------------------------------------------------------------------------------------------------------------------------------------------------------------------------------------------------------------------------------------------------------------------------------------------------------------------------------------------------CAGGAGTGGGGTGACTGGGTCATATGGTAGGTCTTTTTGCAGATTTCTGAGGTATTTCCATACTG-TCTTCC----ACAGTGGCTGCCCCAGTTT-A----CATTCCCACCAACAGTGGATTAGGATACTTTT---------TCCACCACATCCTCACCAGCATTTGTAGTTTGTTGATTTCTGT----------------------------------------------------------------------------------------------------------------------------------------------------------------------------------------------------------------------------------------------------------------------------------------------------------------------------------------------------------------------------------------------------------------------------------------------------------------------------------------------------------------------------------------------------------------------------------------------------------------------------------------------------------------------------------------------------------------------------------------------------------------------------------------------------------------------------------------------------------------------------------ATGAGAGCCATTCTAACTAGAGT---GAGATGAAACCTCA--TTG---------------------------------------------------------------------------------------------------------------------------------------------------------------------------------------------------------------
>T1S4(WO)-G_Panda
-----------------------------------------------------------------------------------------------------------------------------------------------------------------------------------------------------------------------------------------------------------------------------------------------------------------------------------------------------------------TAGTAGTGCAATTGCTGAGTCACAGGGTAGCTCCATTTTTAACTTTTCGAGGAACCTCCATGTTG-TTTTCC----ACAGTGGCTGCACCAGCTT-G----CATTCCCACCAGCAGTGTAAGAGGGTTCCCCT---------TTCTCTGCATCCTTGCCAACATCTGTCGTTTCCTGACTTGTTA----------------------------------------------------------------------------------------------------------------------------------------------------------------------------------------------------------------------------------------------------------------------------------------------------------------------------------------------------------------------------------------------------------------------------------------------------------------------------------------------------------------------------------------------------------------------------------------------------------------------------------------------------------------------------------------------------------------------------------------------------------------------------------------------------------------------------------------------------------------------------------ATTTTAGCCCTTCTGACTGGTGT---GAGGTAGTATCTCA--TTG---------------------------------------------------------------------------------------------------------------------------------------------------------------------------------------------------------------
>T1S4(WO)-Bear
-----------------------------------------------------------------------------------------------------------------------------------------------------------------------------------------------------------------------------------------------------------------------------------------------------------------------------------------------------------------TAGGAGTAAAA---CTGGGTCATAGGATAATTC----TTTATCATTTTGAGAAATTACCAAAGTGTTTTTAC----AAAGTAGCTGCACCATTTT-A----CAATCCCACCAGCAGTATATGAAGGTTCAAAT---------ATCTCCACATCTTCACCTACATCTGTTAAAGCCTGCTTTTTAAAAAATT----------------------------------------------------------------------------------------------------------------------------------------------------------------------------------------------------------------------------------------------------------------------------------------------------------------------------------------------------------------------------------------------------------------------------------------------------------------------------------------------------------------------------------------------------------------------------------------------------------------------------------------------------------------------------------------------------------------------------------------------------------------------------------------------------------------------------------------------------------------------------AATATACCCATCCAAGTGGGTAT---GAAGT---ATCTCA--TTG---------------------------------------------------------------------------------------------------------------------------------------------------------------------------------------------------------------
>T1S4(WO)-Seal
-----------------------------------------------------------------------------------------------------------------------------------------------------------------------------------------------------------------------------------------------------------------------------------------------------------------------------------------------------------------CAGTAGTGCAATTCCTGGGTCATATGGTAGCTCTATTTTCAATTTTTTGAGGAACCTCCATACTG-TTTTCC----AGAGTGGCTGCACCAGCTT-G----CATTCCCACCAACACTGTGGGAGGGTTCCCCT---------TTCTCTGCATCCCTGCCAACATCTGTCATTTCCTGACTTGTTA----------------------------------------------------------------------------------------------------------------------------------------------------------------------------------------------------------------------------------------------------------------------------------------------------------------------------------------------------------------------------------------------------------------------------------------------------------------------------------------------------------------------------------------------------------------------------------------------------------------------------------------------------------------------------------------------------------------------------------------------------------------------------------------------------------------------------------------------------------------------------------ATTTTAGCCATTCTGACTGGTGT---GAGGTGGTATCTCA--TTG---------------------------------------------------------------------------------------------------------------------------------------------------------------------------------------------------------------
>T1S4(WO)-Walrus
-----------------------------------------------------------------------------------------------------------------------------------------------------------------------------------------------------------------------------------------------------------------------------------------------------------------------------------------------------------------TAGTAGTGTAATTGCTGGGTCATAGGGTAGCTCTTGTGTTAACATTATGAGGAACCTCCATACCG-TTTTCC----ACAGTGGCTGCAGCAGTTT-G----CATTCCCACCAACAGTGTAAGAGGGTTCCCATCTGGCAAGGTTCTCCACATCCTTGCCAATATTTGTTGTTTCCTGACTTGTTA----------------------------------------------------------------------------------------------------------------------------------------------------------------------------------------------------------------------------------------------------------------------------------------------------------------------------------------------------------------------------------------------------------------------------------------------------------------------------------------------------------------------------------------------------------------------------------------------------------------------------------------------------------------------------------------------------------------------------------------------------------------------------------------------------------------------------------------------------------------------------------ATTTTAGCCATTCTGACTGGTGT---GAGGTGATATCTCA--TTA---------------------------------------------------------------------------------------------------------------------------------------------------------------------------------------------------------------
>T1S4(WO)-Dog
-----------------------------------------------------------------------------------------------------------------------------------------------------------------------------------------------------------------------------------------------------------------------------------------------------------------------------------------------------------------TAATAGTGTCATTGCTAGGATGTAGGGTAGCTCTATTTTTAACTTATTGAGGAACCTCCACACTG-TTTTCC----AGAGTGGCTGTACCAGCTT-G----CATTCCCACCAGCAGCGCAAGAGGGTTCCCCT---------TTCTCCACATCCTTGCCAACATCTGTTGTTTCCTGACTTGTTA----------------------------------------------------------------------------------------------------------------------------------------------------------------------------------------------------------------------------------------------------------------------------------------------------------------------------------------------------------------------------------------------------------------------------------------------------------------------------------------------------------------------------------------------------------------------------------------------------------------------------------------------------------------------------------------------------------------------------------------------------------------------------------------------------------------------------------------------------------------------------------ATTTTAGCCATTCTGACTGGTGT---GAGATGATATCTCA--TTG---------------------------------------------------------------------------------------------------------------------------------------------------------------------------------------------------------------
>T1S4(WO)-Cat
-------------------------------------------------------------------------------------------------------------------------------------------------------------------------------------------------------------------------------------------------------------------------------------------------------------------------------------------------------------------GGAATAAAA---CTGGGTCATATGATAGC--------TATCATTTTGAGAAACTACCAAAGTG-TTTTAC----AAAGTGACTGCACCATTTT-G----CAATCTCACCAGCAGTGTATGAAGATTCATGT---------ATCTTCACATTTTCACCTACGTTTGTTATTTTCTGCTTTTTAAAAAATT----------------------------------------------------------------------------------------------------------------------------------------------------------------------------------------------------------------------------------------------------------------------------------------------------------------------------------------------------------------------------------------------------------------------------------------------------------------------------------------------------------------------------------------------------------------------------------------------------------------------------------------------------------------------------------------------------------------------------------------------------------------------------------------------------------------------------------------------------------------------------AATATACCCATCCAAGTGGGTAT---GAAGT---ATCTCA--CGG---------------------------------------------------------------------------------------------------------------------------------------------------------------------------------------------------------------
>T1S4(WO)-Horse
-----------------------------------------------------------------------------------------------------------------------------------------------------------------------------------------------------------------------------------------------------------------------------------------------------------------------------------------------------------------TAAGAGTAAAACTACTGGGTCGTGTGATAAC----TGTTTATCATTTTGAAAAACTGCTGAACTG-TTTGAC----AAAATGGCTGCACCGATGT-T----CAATCCCACCAGCACTATATGAGGATTCCAAT---------ATCTCGATGTCCTCACCTACTCTTGTTATTGTCTGCTTTTAAAAAATAGTT--------------------------------------------------------------------------------------------------------------------------------------------------------------------------------------------------------------------------------------------------------------------------------------------------------------------------------------------------------------------------------------------------------------------------------------------------------------------------------------------------------------------------------------------------------------------------------------------------------------------------------------------------------------------------------------------------------------------------------------------------------------------------------------------------------------------------------------------------------------------------ATCATACCCATCATAGTGGGTAT---GAAGT---ATCTCA--CTG---------------------------------------------------------------------------------------------------------------------------------------------------------------------------------------------------------------
>T1S4(WO)-Pig
-----------------------------------------------------------------------------------------------------------------------------------------------------------------------------------------------------------------------------------------------------------------------------------------------------------------------------------------------------------------CAAGAGTGGGACTGCGGGGTCATATGGAAGTTCTATGTATAGATTTCTAAGGTATCTCCAAACTG-TTCTCC----ATAGTGGCTGTACGAGCTG-A----CATTCCCACCAACAGTGCAGGAGGGTTCCCTT---------TTCTCCACAGCCCCTCCAGCACTTGTTATTTGTGGATTTATTA----------------------------------------------------------------------------------------------------------------------------------------------------------------------------------------------------------------------------------------------------------------------------------------------------------------------------------------------------------------------------------------------------------------------------------------------------------------------------------------------------------------------------------------------------------------------------------------------------------------------------------------------------------------------------------------------------------------------------------------------------------------------------------------------------------------------------------------------------------------------------------ATGATGGCCATTCTGACTGGTGT---GAGGTGATATCTCA--TGG---------------------------------------------------------------------------------------------------------------------------------------------------------------------------------------------------------------
>T1S4(WO)-Cattle
-----------------------------------------------------------------------------------------------------------------------------------------------------------------------------------------------------------------------------------------------------------------------------------------------------------------------------------------------------------------CAAGAGTAGGATTACTGGATCTTCTGGTAGTTC-ATTTTTAATTTTTTGAGGAATCTCCATACTG-TTTTCC----ATTATGTCTGTACCAGTTT-A----CATTCCCACCAACAGTGCAT-AAAATTCCCTT---------TTCTTCACATCTGTGCCAATGTTTGTTGTCTTTTGTTTTTTAA----------------------------------------------------------------------------------------------------------------------------------------------------------------------------------------------------------------------------------------------------------------------------------------------------------------------------------------------------------------------------------------------------------------------------------------------------------------------------------------------------------------------------------------------------------------------------------------------------------------------------------------------------------------------------------------------------------------------------------------------------------------------------------------------------------------------------------------------------------------------------------AAAATAGCCATTCTAACAGATGT---GAGTTGA---CTCA--TTG---------------------------------------------------------------------------------------------------------------------------------------------------------------------------------------------------------------
>T1S4(WO)-Whale
-----------------------------------------------------------------------------------------------------------------------------------------------------------------------------------------------------------------------------------------------------------------------------------------------------------------------------------------------------------------CAGGAACAAAACTACTGGGTCATGTGATAACTC--TGTTTATCATTTTGAGAAACTGCCAAACTG-TTTTACAAGTAAGGTAGTTGCACCATTTT-A----CAGTCCCACTAGCAATGTATGAGCATTCCACT---------ATCT--ACGTCCTCACCTAAACTTGTTATTGTCCTCTTTAAAAAA--------------------------------------------------------------------------------------------------------------------------------------------------------------------------------------------------------------------------------------------------------------------------------------------------------------------------------------------------------------------------------------------------------------------------------------------------------------------------------------------------------------------------------------------------------------------------------------------------------------------------------------------------------------------------------------------------------------------------------------------------------------------------------------------------------------------------------------------------------------------------------ACTACACCCATCCTAGTAGGTGT---GAAGT---ATCTCA--CTG---------------------------------------------------------------------------------------------------------------------------------------------------------------------------------------------------------------
>T1S4(WO)-Dolphin
-----------------------------------------------------------------------------------------------------------------------------------------------------------------------------------------------------------------------------------------------------------------------------------------------------------------------------------------------------------------CAGGAACAAAACTACTGGGTCATGTGATAACTC--TGTTTATCATTTTGAGAAACTGCCAAACTG-TTTTACAAGTAAGGTAGTTGCACCATTTT-A----CAATCCCACTAGCAATGTATGAGCATTCCATT---------ATCT--ACGTCCTCACCTAAACTTGTT-TAAAAAAACTTAAAAAAAA------------------------------------------------------------------------------------------------------------------------------------------------------------------------------------------------------------------------------------------------------------------------------------------------------------------------------------------------------------------------------------------------------------------------------------------------------------------------------------------------------------------------------------------------------------------------------------------------------------------------------------------------------------------------------------------------------------------------------------------------------------------------------------------------------------------------------------------------------------------------------ATTACACCCATCCTAGTAGGTGT---GAAGT---ATCTCA--TTG---------------------------------------------------------------------------------------------------------------------------------------------------------------------------------------------------------------
>T1S4(WO)-Hedgehog
-----------------------------------------------------------------------------------------------------------------------------------------------------------------------------------------------------------------------------------------------------------------------------------------------------------------------------------------------------------------TAAGAGTGGCGTTGCTGGGTCATAAGGTACTTCCATTTTTATTTGTTTAAGGGCTCTCC--ACCA-GTCTCC----AAAAGGACTGCCCCAGCCT-G----CATTC---CCAGCAGTGAAGCAGAGCCCCTTT----------TCTCCACAACCTCTCCGACACCTGTCCTTTCCTGGTTTGTTGATGGAAGCCCTACAGTGATGGAACCTCGCTGTAGTGTGTTG-----------------------------------------------------------------------------------------------------------------------------------------------------------------------------------------------------------------------------------------------------------------------------------------------------------------------------------------------------------------------------------------------------------------------------------------------------------------------------------------------------------------------------------------------------------------------------------------------------------------------------------------------------------------------------------------------------------------------------------------------------------------------------------------------------------------------------------------ATGGAAGCCCTTCTCTCAGGTGT---GAGATGGTAGCTCA--CTG---------------------------------------------------------------------------------------------------------------------------------------------------------------------------------------------------------------
>T1S4(WO)-Mole
-----------------------------------------------------------------------------------------------------------------------------------------------------------------------------------------------------------------------------------------------------------------------------------------------------------------------------------------------------------------TAGGAGTGGAATTTCTGGATCATATGTAAGTTCCATTTTTAGTAGTTTGAGGAACATCCACACAG-CTTTCC----ATTGTGGTGGAAGAGGTTT-G-----ATTCTCACCAGCAGTGCAGGAGAGTTCTTTT----------TCTCCACAACCTTGTCAAC-TTTGTTGTTGCTAGTTTTTTTA----------------------------------------------------------------------------------------------------------------------------------------------------------------------------------------------------------------------------------------------------------------------------------------------------------------------------------------------------------------------------------------------------------------------------------------------------------------------------------------------------------------------------------------------------------------------------------------------------------------------------------------------------------------------------------------------------------------------------------------------------------------------------------------------------------------------------------------------------------------------------------ATATGTGCCATTCTCACTGGTGT---GAGGTGATATCTCA--TTG---------------------------------------------------------------------------------------------------------------------------------------------------------------------------------------------------------------
>T1S4(WO)-Elephant
-----------------------------------------------------------------------------------------------------------------------------------------------------------------------------------------------------------------------------------------------------------------------------------------------------------------------------------------------------------------GAGGAGTGGGATTTCTGGGTTGTATGGTAGTTCTATTTCTAACTGTTTAAGATAACGCCAGATAG-ATTTCC----AAAGTGGTTGTACCATTTG-A----CATTCCCACCAGCAGTGTATAAGAGTTCCAAT---------CTCTCCGCAGCCTCTCCAACATTTATTCTTTTGTGTTTTTTGG----------------------------------------------------------------------------------------------------------------------------------------------------------------------------------------------------------------------------------------------------------------------------------------------------------------------------------------------------------------------------------------------------------------------------------------------------------------------------------------------------------------------------------------------------------------------------------------------------------------------------------------------------------------------------------------------------------------------------------------------------------------------------------------------------------------------------------------------------------------------------------ATTAATGCCAGCCTTGTTGGAGT---GAGATGGAATCTCA--TCG---------------------------------------------------------------------------------------------------------------------------------------------------------------------------------------------------------------
>T1S4(WO)-Armadillo
-----------------------------------------------------------------------------------------------------------------------------------------------------------------------------------------------------------------------------------------------------------------------------------------------------------------------------------------------------------------TAGGAGTAGAATTGCTGTATCATATGATAATTCTATGTTTAACATTTTGAGGAACTGCCAAACTC-TTTTCC----ACAATGGCTGTACCATTTTTA----TATTCCCACCAGCCAGGTATGAAGGTTCCATT---------TTCTCCACATCCTCACCAACACTTGACATT-TGTGTTTTTTG-----------------------------------------------------------------------------------------------------------------------------------------------------------------------------------------------------------------------------------------------------------------------------------------------------------------------------------------------------------------------------------------------------------------------------------------------------------------------------------------------------------------------------------------------------------------------------------------------------------------------------------------------------------------------------------------------------------------------------------------------------------------------------------------------------------------------------------------------------------------------------------ATCCTAGCCATTCTGGTGGGTAT---GAAATGGTACCTCA--TTG---------------------------------------------------------------------------------------------------------------------------------------------------------------------------------------------------------------
>-----TYPE1_END-----
--------------------------------------------------------------------------------------------------------------------------------------------------------------------------------------------------------------------------------------------------------------------------------------------------------------------------------------------------------------------------------------------------------------------------------------------------------------------------------------------------------------------------------------------------------------------------------------------------------------------------------------------------------------------------------------------------------------------------------------------------------------------------------------------------------------------------------------------------------------------------------------------------------------------------------------------------------------------------------------------------------------------------------------------------------------------------------------------------------------------------------------------------------------------------------------------------------------------------------------------------------------------------------------------------------------------------------------------------------------------------------------------------------------------------------------------------------------------------------------------------------------------------------------------------------------------------------------------------------------------------------------------------------------------------------------------------------
>----------T2S1----------
--------------------------------------------------------------------------------------------------------------------------------------------------------------------------------------------------------------------------------------------------------------------------------------------------------------------------------------------------------------------------------------------------------------------------------------------------------------------------------------------------------------------------------------------------------------------------------------------------------------------------------------------------------------------------------------------------------------------------------------------------------------------------------------------------------------------------------------------------------------------------------------------------------------------------------------------------------------------------------------------------------------------------------------------------------------------------------------------------------------------------------------------------------------------------------------------------------------------------------------------------------------------------------------------------------------------------------------------------------------------------------------------------------------------------------------------------------------------------------------------------------------------------------------------------------------------------------------------------------------------------------------------------------------------------------------------------------
>T2S1-((TSD))
----------------------------------------------------------------------------------------------------------------------------------------------------------------------------------------------------------------------------------------------------------------------------------------------------------------------------------------------------------------------------------------------------------------------------------------------------------------------------------------------------------------------------------------------------------AAGTGCAAATAAAGTGAT----------------------------------------------------------------------------------------------------------------------------------------------------------------------------------------------------------------------------------------------------------------------------------------------------------------------------------------------------------------------------------------------------------------------------------------------------------------------------------------------------------------------------------------------------------------------------------------------------------------------------------------------------------------------------------------------------------------------------------------------------------------------------------------------------------------------------------------------------------------AAGTACAAATAAAGTGAT------------------------------------------------------------------------------------------------------------------------------------------------------------------------------------------------------------------------------------------
>T2S1-((Retrocopies))
--------------------------------------------------------------------------------------------------------------------------------------------------------------------------------------------------------------------------------------------------------------------------------------------------------------------------------------------------------------------------------------------------------------------------------------------------------------------------------------------------------------------------------------------------------------------------------------------------------------------------------------------------------------------------------------------------------------------------------------------------------------------------------------------------------------------------------------------------------------------------------------------------------------------------------------------------------------------------------------------------------------------------------------------------------------------------------------------------------------------------------------------------------------------------------------------------------------------------------------------------------------------------------------------------------------------------------------------------------------------------------------------------------------------------------------------------------------------------------------------------------------------------------------------------------------------------------------------------------------------------------------------------------------------------------------------------------
>T2S1-Otter
------------------------------------------------------------------------------------------------------------------------------------------------------------------------------------------------------------------------------------------------------------------------------------------------------------------------------------------------------------------------------------------------------------------------------------------------TCTGTAAGTGACAGAGCTGCCTTATTCCAGAACCCATATGCTTA-AGCCTTA-TG--CTTCACTGCTTGC----TTGATTCAA-GACTGTATGAGTTCAGTGTTATAAGTGCAAGTAAAGTGAG------SSCCTCCAAGATGA--GAAC-----------AGGACAC--------------------------TTGGAGAGTACAATT---C-------AGGAAG-GTCAA--GAAAAA-----CTTT--CTTTTC-A---------AAGS------------------------------------------------------------------------------------------------------------------------------------------------------------------------------S-GT-----TCT----------GGAC----CTACCTTAGTAGCTTTTG---CTGCTT--GTTCTT-------TTGTTTCAAATTCCACA-----AAGGCAAA---TCCCTTTGGATCC-------AGTAGATT---TATAAT----------------------GTDD--TATACTT-ATGT----AAACACCAGTACCA--CATCTCCC-AAATACTCTTTCAATCCAGCTGTGATTAACATCTTT-GGGAAGTAATTC-TT--ATGA----------TAAA-----TTAGA---AACAGT-GTTAAA-TA---TACCA-GCACT-----------------------------------------------------GTTT-CTC---AAGGTCAA-TACA-----------------------------TTTT---TA-CTTG-------TAATATC---TTTTTA---------------------------------------SSAAGTATAAATTAATTGTTATAT-AGGGCTGGAGATGTGAG---AATTTGCTTCTTAAAGCTCAG---TGAGGGAAGAGCCTTCAGTGAGGGCTTT-GAGGTTAGGCAGGTCTGGGAAAA-TTGCTTAACCTCTGTACTCCTCAGTTGCCTCATC--TGTAAAATGGGGATGATAAGGTATAGGG-CTACTTCATAGGTGTGATTCATTCATTTAAATGAATT-AGCACACATGAAG----------------
>T2S1-L_Panda
------------------------------------------------------------------------------------------------------------------------------------------------------------------------------------------------------------------------------------------------------------------------------------------------------------------------------------------------------------------------------------------------------------------------------------------------TTAGTAAGTGACAGAGCTGCCTTATTCCAGAGCCCATATGCTTA-CCCCTTA-TG--CTTCACTGCTTAC----TTGATTCAA-GACAGTATGAGTTC-GTGTTATAAGTGCAAATAAAGTGAG------SSCCTCCAAGACGA--GAAC-----------AGGACAC--------------------------TTGGAGAGTACAATT---C-------AGGAAG-GTTAA--GAAAAA-----CTTT--CTTTTC-A---------AAGS------------------------------------------------------------------------------------------------------------------------------------------------------------------------------S-GT-----TCT----------GAAC----CTACCTTAATAGCTTTTG---CTGCTT--GTTCTT-------TTGTTTCAAATTC-ACA-----AAGGCAAA---TGCCTTTGGATCTCC-----AGTAGATT---TATAAT----------------------GTGG--TATACTT-ATGT----AAACACCACTACCA--CATCTCCC-AAATACTCTTTCAATCCAGCTGTGATTAACATCTTT-AGGAAGTAATTC-CT--ATGA----------TAAA-----TTAGA---AGCAGT-ATTAAA-TA---GACAA-GCACT-----------------------------------------------------CTTT-CTC---AAGGTCAA-TAAA-----------------------------TTTT---TA-CTTG-------TAATATT---TTTTAA---------------------------------------SSAAGCACTAATAAAGTGATATAT-AGGGCTAGAGATGTGGG---CATTCGCTTCTTAAAGCTCAG---TGAGGGAAGAGCCTTCAGTGAGAGCTTT-GAGGTTAGGCAGGCTTGGAAAAA-TTACTTAACTTCTGTAATCCTCAGTTGCCTCATC--TATAAAATGGGGATGATAAGGAATAGGG-CTACTTCGTAGGTGTGATTCATTCATTTAAGTGAATT-AACACATGTAAAGCATTCAGAACAGTACT
>T2S1-G_Panda
------------------------------------------------------------------------------------------------------------------------------------------------------------------------------------------------------------------------------------------------------------------------------------------------------------------------------------------------------------------------------------------------------------------------------------------------TTAGTAAGTGACAGAGCTGCCTTACTCCAGCACCCATATGCTTA-ACCCTTA-TG--CTTCACTGCTTCC----TTGATTCAA-GACAGTATTAATTCATTGTTATAACTGCAAATACAGTGAG------SSCCTCCAAGACGA--GAAC-----------AGGACAC--------------------------TTGGAAAGTATAATT---C-------AGGAAG-GTTAA--GAAAAA-----CTAA--CTTTCC-A---------AAGS------------------------------------------------------------------------------------------------------------------------------------------------------------------------------S-GT-----TCT----------GGAC----CTACCTCAATAGCTTTTG---CTGCTT--GTTCTT-------TTTTTTCAAATTCCACA-----AAGGCAAA---TCCCTTTGGATCTCC-----AGTAGATT---TATAAT----------------------GTGA--TATACTC-ATAT----AAACAACAGTGCCA--CATCTCCC-AAATACTTTTTCAATCCAGCTGTGATTAACATCTTT-GGGAAGTAATTC-CT--ATGA----------TAAA-----TTAGA---AGCCAT-ATTAAA-TA---TATAA-GCACT-----------------------------------------------------CTTT-CTC---AAGGTCAA-TACA-----------------------------TTTT---TA-CTTG-------TAATATT---TTTTAAA--------------------------------------SSAAGTACAAATAAAGTTTTATAT-GGGGCTAGAGATGTGAG---AATTTGCTTCTCAAAGCTCAG---TGAGGGAAGAGCCTTCAGTGAGGCCTTT-GAAGTTAGGCTGGCCTGGGAAAA-TTACTTAACCTCTGTAAGCCTCAGTTGCCTCATC--TGTAAAATGGGGATGATAAGGAATAGGG-CTACTTCATAGGTGTGATTCATTCACTTAAATGAATT-AACACGTGTAAAGCATTCAGAACAGTGCT
>T2S1-Bear
------------------------------------------------------------------------------------------------------------------------------------------------------------------------------------------------------------------------------------------------------------------------------------------------------------------------------------------------------------------------------------------------------------------------------------------------TTAGTAAGTGACAGAGCTGCCTTACTCCAGCACCCATATGCTTA-ACCCTTA-TG--CTTCACTGCTTCC----TTGATTCAA-GACAGTATGAGTTCAGTGTTATAAGTGCAAATACAGTGAG------SSCCTCTAAGACGA--GAAC-----------AGGGCAC--------------------------TCGGAAAGTGTAATT---C-------AGGAAG-GTTAA--GAAAAA-----GTTT--CTTTCC-A---------AAGS------------------------------------------------------------------------------------------------------------------------------------------------------------------------------S-GT-----TCT----------GGAC----CTACTTCAATAGCTTTTG---CTGCTT--GTTCTTTTTTCTTTTTTTTCAAATTCCACA-----AAGGCAAA---TCCCTTTGGATCTCC-----AGTAGATT---TATAAT----------------------GTGG--TATACTC-GTAT----AAACAACAGTGCCA--CATCTCCC-AAATACTCTTTCAATCCAGCTGTGATTAACATCTTT-GGGAAGTAATTC-CT--ATGA----------TAAA-----TTAGA---AGCCAT-ATTAAA-TA---TACAA-GCACT-----------------------------------------------------CTTT-CTC---AAGGTCAA-TACA-----------------------------TTTT---TA-CTTG-------TAATATT---TTTTAAA--------------------------------------SSAAGTACAAATAAAGTTTCATAT-GGGGCTAGAGATGTGAG---AATTTGCTTCTCAAAGCTCAG---TGAGGGAAGAGCCTTCAGTGAGGCCTTT-GAAGTTAGGCAGGCCTGGGAAAA-TTACTTAACCTCTGTAAGCCTCAGTTGCCTCATC--TGTAAAATGGGGATGATAAGGAATAGGG-CTACTTCATAGGTGTGATTCATTCACTTAAATGAATT-AACATGTGTGAAGCATTCAGAACAGTGCT
>T2S1-Seal
------------------------------------------------------------------------------------------------------------------------------------------------------------------------------------------------------------------------------------------------------------------------------------------------------------------------------------------------------------------------------------------------------------------------------------------------TTA----GTGACAGAGCTGTCTTACTCCAGAACCCATATGCTTA-ACCCTTA-TG--CTTCACTGCTTCC----TTGATTCAA-GACAGTATGAATTCAGTGTTATACGTGCAAATAAAGTGAG------SSCCTCCAAGAGGA--GAAC-----------AGGACAC--------------------------TTGGAGAGTACAATT---C-------AGGAAG-GTTAA--GAAAAA-----CTTT--CTTTCC-A---------AAGS------------------------------------------------------------------------------------------------------------------------------------------------------------------------------S-GT-----TCT----------AGAC----CTACCTCAATAGCTGTTG---CTGCTT--GTTCTT-------TTGTTCCAAATTCCACA-----GAGGCAAA---TCCCTTTGGATCTCC-----AGTAGGTT---TATAAT----------------------GTGG--TATACTT-ATAT----AAACAACAGTGCCA--CCTCTCCC-AAATACTCTTTCAATCCAGCTGTGATTAACATCTTT-GGGAAGTAATTC-CT--GTGA----------TAAA-----TTAGA---AGCAAT-ATTAAA-TA---TACAA-GCACT-----------------------------------------------------CTTT-CTC---AAGGTCAA-TACA-----------------------------TTTT---TA-CTTG-------TAATATA---TTTTTTTAA------------------------------------SSAAGTACAAATAAAGTGATATAT-GGGGCTAGAGATGTGAG---AATTTGCTTCTCAAAGCTCAG---TGAGGGAAGAGCCTTCAGTGAGGGCTTT-GAGGTTAGGCAGGCCTGGGAAAA-TTACTTAGCCTCTGTAAGCCTCAGATGCCTCATC--TGTAAAATGGGGATGATAAGGAATAGGG-CCACTTCATAGGTGTGATTCATTCATTTAAATAAATT-AACACATGTAAAGCATTCAGAACAGTGCT
>T2S1-Walrus
------------------------------------------------------------------------------------------------------------------------------------------------------------------------------------------------------------------------------------------------------------------------------------------------------------------------------------------------------------------------------------------------------------------------------------------------TTA----GTGACAGAGCGGCCTTACTCCAGAACCCGTATGCTTA-ACCCTTA-TG--CTTCACTGCTTCC----TTGATTCAA-GACAGTGTGAGTTCAGTGTTATAAGTGCAAATAAAGTGAG------SSCCTCCAAGAGGA--GAAC-----------AGGACAC--------------------------TTGGAGAGTACAATT---C-------AGGGAG-GTTAA--GAAAAA-----CTTT--CTTTCC-A---------AAGS------------------------------------------------------------------------------------------------------------------------------------------------------------------------------S-GT-----TCT----------AGAC----CTACCTCAATAGCTGTTG---CTGCTT--GTTCTT-------TTGTTCCAAATTCCACA-----GAGGCAAA---TCCCTTTGGATCTCC-----AGTAGATT---TATAAT----------------------GTGG--TACACTT-ATAT----AAACAACAGTGCCA--CATCTCCC-AAATACTCTTTCAATCCAGCTGTGATTAACATCTTT-GGGAAGTAATTC-CT--GTGA----------TAAA-----TTAGA---AGCAAT-ATTAAA-TA---TACAA-GCACT-----------------------------------------------------CTTT-CTC---AAGGTCAA-TACA-----------------------------TTTT---CA-CTTG-------TAATATT---TTTTTTAA-------------------------------------SSAAGTACAAATAAAGTGATATAT-GGGGCTAGAGATGTGAG---AATTTGCTTCTCAAAGCTCAG---TGAGGGAAAAGCCTTCAGTGAGGGCTTT-GAGGTTAGGCAGGCCTGGGAAAA-TTACTTAGCTTCTGTAAGCCTCAGATGCCTCATC--TGTAAAATGGGGATGATAAGGAATAGGG-CTACTTCATAGGTGTGATTCATTCATTTAAATAAATT-AACACATGTAAAGCATTCAGAACAGTGCT
>T2S1-Dog
------------------------------------------------------------------------------------------------------------------------------------------------------------------------------------------------------------------------------------------------------------------------------------------------------------------------------------------------------------------------------------------------------------------------------------------------TTAGTAAGTGACAAAGCTGCCTTACTGCAGAACCCATATGCTTA-ACCATTACTG--CTTCACTGCTTCC----TCAATTCAA-GACAGGATGAGTTCAGCCCTCTAAGTGCAAATAAAGTGAG------SSCCTTCAAGAAGA--GAAC-----------AGGACAC--------------------------TTGGAGAGCCCAATT---C-------AGGAAG-GTTAA--GAAAAG-----CTTT--CTTTCC-A---------AAGS------------------------------------------------------------------------------------------------------------------------------------------------------------------------------S-TT-----TCT----------GGAC----CCACCTCAATAGCTTTCG---CTGCTT--GTTCTT-------TTGTTTCAAATTCCACA-----AAGGCAAA---TTCCTTTGGATCTCC-----AGTAGATT---TATAAT----------------------GTGG--TATACTT-ACAT----AAACAATAGTGCCA--CATCCCCT-AAATACTCTTTCAATCCAACTGTGATTAACGTCTTT-GAGAAGTAATTC-CT--ATGA----------TAAA-----TTAGA---AGAAAT-ATTAAA-TA---GACAC-ATACT-----------------------------------------------------CTTT-CTC---AAGGTCAA-TACA-----------------------------TTTT---TA-CTTG-------TAATATT---TTTAAAAGADD--------------------------------DDSSAAGTGCAAATAAAGTGATATAT-GGGGCTAAAGATGTGAG---AATTTGCTTTTCAAAGCTCAG---TGAGGGAAGAGCCTTCAGTGAAGGCTTTTGAAGTTAGGCAGGCCTGAGAAAA-------------------CCTCTGTTGCCTCATC--TGTGAAATGGGGATGATAAGGAATAGGA-CTACTTCATAGGTATGA------GGGTTAAATGAATT-AGTACATGTAAAGCATTTAGAACAGTGCT
>T2S1-Cat
------------------------------------------------------------------------------------------------------------------------------------------------------------------------------------------------------------------------------------------------------------------------------------------------------------------------------------------------------------------------------------------------------------------------------------------------TTAGTAAGTGGCAGAGCTGCGTTACTCCAGAACCAAGATGTTTA-ACCATTA-TG--TTTCACTGCTTCA----TTGATTCAA-GACAATATGAGTTCGGTGTTAAAAGTGCAAATAAAGTGAA------SSCCTTCAAGA-GA--DD----------------------------------------------------------------------DDAAAAAG-AGAAA--GAAAAA-----CTTT--CTTACC-A---------AAGS------------------------------------------------------------------------------------------------------------------------------------------------------------------------------S-GT-----TCT----------GGTC----CTACCTCAATAGCTTTTG---CTGCTT--GTTCTT-------TTGTTTCAAATTCCACA-----AAGGCAAA---TCCCTTCAGATCTGC-----AGTAGATT---TATAAT----------------------GTGG--TATACTT-ATAT----AAACAACGGGGCCA--CATTTCCC-TAATACTCTTGCAATCCAGCCATGATTAACATTTTT-GGGAAGTAATGC-CT--ACGA----------TAAA-----TTAGA---AGCAAT-ATTAAA-TA---TACAA-TTACT-----------------------------------------------------GTTT-CTC---CAGGTCAA-TAAA-----------------------------TTTT---TA-CTTG-------TAATGTT---TTTTTTAGA------------------------------------SSAAGTGCAAATAAAGTGATATAT-GGGCCTAGAGATGTGAG---CATTTGCTTCTCAAAGCTCAG---TGAGGGAAGAGCCTTCAGTTAGGGCTTT-AAGGTTAGGCAGGCCTGGGAAAA-CTACTTAACGTCTATAAGCCTCAGTTGCTTCATC--TGTAAAATGGGGATGATAAGGAATAGGA-TTACTTCACAGGTGTGA------GGATTAAATGAATT-AATACATGTAAAGCATTCAGAACAGTGCT
>T2S1-((No_Insertions))
[truncated: 482,569 more chars]
