# Supplementary material for: MicroRNA retrocopies generated via L1-mediated retrotransposition in placental mammals help to reveal how their parental genes were transcribed
Source: Sci Rep. 2020 Nov 26;10:20612. doi: 10.1038/s41598-020-77381-8 (PMC7692494; doi:10.1038/s41598-020-77381-8)
Supplement: Supplementary file 4 — Supplementary MSA File 2. [file 41598_2020_77381_MOESM4_ESM.fas]

>Human-373-Stemloop(miRBase)
-------------------------------------------------------------------------------------------------------------GGGATACTCAAAATGGGGGCGCTTTCCTTTTTGTCTGTACTGGGAAGTGCTTCGATTTTGGGGTGTCCC--------------------------------------------------------------------------------------------------------------------------------
>Human-373-Matures(miRBase)
------------------------------------------------------------------------------------------------------------------ACTCAAAATGGGGGCGCTTTCC----------------GAAGTGCTTCGATTTTGGGGTGT-----------------------------------------------------------------------------------------------------------------------------------
>Marmoset-373-Stemloop(miRBase)
------------------------------------------------------------------------------------------------------TCATGCTGGGATGCCCAAAATAGAGGCGCTTTTC-TTTTGTCTGTAGTGGAAAGTGCTTCCATTTTGGGGAATTCCTGTGTGA-------------------------------------------------------------------------------------------------------------------------
>Marmoset-373-Matures(miRBase)
--------------------------------------------------------------------------------------------------------------------------------------------------------AAAGTGCTTCCATTTTGGGGAAT-----------------------------------------------------------------------------------------------------------------------------------
>Marmoset-373-Precursor(Inferred)
-------------------------------------------------------------------------------------------------------------------CCCAAAATAGAGGCGCTTTTC-TTTTGTCTGTAGTGGAAAGTGCTTCCATTTTGGGGAAT-----------------------------------------------------------------------------------------------------------------------------------
>373(PG)-Human
GCAAGTTTATTGCTGACATTT-AACATGTGCTTGGATGATTGGAGGCCAACCTCTTGTAGGCAAGAAAGTCACAGTGATGGCAGAT-CCTCGCGAGGAGC--TCATACTGGGATACTCAAAATGGGGGCGCTTTCCTTTTTGTCTGTACTGGGAAGTGCTTCGATTTTGGGGTGTCCCTGTTTGA--GTAGGGCATCACGAACCATCCTGCTTCAAGGGAGCCTGCGG------------GTCTGACTGCAGC--TTCAGCTATGACCTGGAGTTCCCGGGCTT-CTCTGCGGGGCACCAGTCTGT
>373(PG)-Marmoset
GGAAATTTGTTGCTGACATTTAAACATGTGTTTGGATGA-TGGAGGCCAACCTCTTGGAGGCAGGAAAGGTGCAGTGGTGGCA-------CATTAACACC--TCATGCTGGGATGCCCAAAATAGAGGCGCTTTTC-TTTTGTCTGTAGTGGAAAGTGCTTCCATTTTGGGGAATTCCTGTGTGA--AGAGGGCATCAGGACTGATACTGCT-CAAGACACCCTGCTGGGCCACCCTACCGCCCGGATGCAGTAATTCCG---------GGGTTTCCC-------TTCTGCAGCTTACCAGTGTGT
>----373-S1----
------------------------------------------------------------------------------------------------------------------------------------------------------------------------------------------------------------------------------------------------------------------------------------------------------------------
>373-S1-((TSD))
----------------------------------------------------------------------------------GAGATAACATTATTA-------------------------------------------------------------------------------------------------GAGATAACATTATTA-------------------------------------------------------------------------------------------------
>--------
------------------------------------------------------------------------------------------------------------------------------------------------------------------------------------------------------------------------------------------------------------------------------------------------------------------
>373-S1-Marmoset
TGAGTTTATTGA----AGATTAATTCTGAGGCCAAAGTTATTCCTGTACTTTTTAGTGTAGTTTTGGAATTATTTTAGAA--GAGATAACATTATTA----------------SSCCCAAAATTGAGGCACTTTTCATTTTGTCTGTACTGGAAAGTGCTTCCATTTTGGGGAAT--TTAAAAAAAAA--SS--GAGATAACATTATTG--CTCATATTTTCAGTGGAATAAATATGAGTTCCTGATTCTAGGAATACTTAT--ACATACAAACATACATATGAAGAAGAAACTTACTACTTTTGG
>373-S1(WO)-Human
TGAGTTTACTGA----AGATTAATTCTGAGGCCAAAGTTATTCCTTTACTTTTTAGTGTAGTTTTGGAATTATTTTAGAA--GAGATAACATTATTG------------------------------------------------------------------------------------------------------------------CTTATATTTTCAGTAGAATAAATATGAGTTCCTGATTCTAGGAATACTTAC--ACGTACAAACACACATATGAAGAATAATCCTACTACTTTTGG
>373-S1(WO)-Tarsier
TGAGTTTATTTAACCTATATTAATTCTGAGACCAAAGTTACTCCTTTAATTTTTAGTGTAGTTTTAAAATTATGTTAGAA--GAGGTAA---TATTG------------------------------------------------------------------------------------------------------------------CTTACATTTCCTGTGGAATAAATATAAGTTCCTGGCTTCAGGAGTACTTAT--CTTTACAAATATGTATATAAAGAATAACCCTACTACTTTTGC
>373-S1(WO)-Aye-aye
TCAGTTTATTTATCCTAGATTACTTCTGAGACTAAAGTTATTCCTTTACTTTTTAGTGTAGTTTTGGAATTATTTTAGAA--AAGGTAATATTATTG------------------------------------------------------------------------------------------------------------------CTTACATTT-CGGTGGAATAAATATGAGTTCCCAACTCCAGGAATACTTAC--ACATACAAACACACATATGAAGAAAAATCCTACTAGTTGTGG
>373-S1(WO)-M_Lemur
TGAGTTAATTTATCCTAGATTAATTCTGAGACCAAAGTTATTCCTCTACTTTTTAGTGTAGTT-TGGAATTATTTTAGAA--AATGCAATATTATTG------------------------------------------------------------------------------------------------------------------CTTACATTTT-GGTGGAATAAATATGAGTTCCTGACTCCGGGAATACTTATACATATACAAACACACATATGAAGAA-AATCCTACTACTTTTGG
>373-S1(WO)-Sifaka
TGAGTTTATTTATCCTAGATTAATTCTGAGACCAAAGTTATTCCTTTACTTTTTAGTATAGTT-TGGAATTATTTTAGAA--AAAGTAATATTATTA------------------------------------------------------------------------------------------------------------------CTTACATTTT-GATGGAATAAATGTGAGTTCCTGACTCCAGGAGTACTTAT--ATATACAAACACACATATGAAGAA-AATCCTACTACTTTT--
>373-S1(WO)-Bushbaby
TGAGTTTAT----CTTACATTAATTCTGAGACCAAAGTTATTCCTTTACTTTTTAGCATAGTTTTGGAATTATTTTAGAA--GAGGTAATATTACTG------------------------------------------------------------------------------------------------------------------CTTACATTTT-GGTGGAATGAGTATGAGTTCCTGAATCCAAGAGTACTTGT--ATGTACAAACACACAAACAAAA---AATCCTACTACTTTTGG
>373-S1(WO)-F_Lemur
TGAGTTTACTTACCCTAGATTGATCCTGACACCAGAGTTATTTCTTTACTTTTTAGCATAGTTTTGGAATCATGTTAGAA--GGAATAATATTATTG------------------------------------------------------------------------------------------------------------------CTTACATTTTCAGGGGAGTAAATATGAGTTCCTAGCTCCAGGGGTTCTTATT-ACATACAAACACACATATGAAGAAAAATTGAGCTATTTTTGG
>373-S1(WO)-Treeshrew
-----------------------------------------------------------AGTTTT-AAATTCTATTAGAA--GAGGTAATATACTTA------------------------------------------------------------------------------------------------------------------CTTACATTTTCAGTGGAGTGTATATGAATTCTTGGCTCCTAGAGTACTTAC--CTATACAAACACACATATGATGAAAAATCTTGTTATTTTTGG
>----373-S2----
------------------------------------------------------------------------------------------------------------------------------------------------------------------------------------------------------------------------------------------------------------------------------------------------------------------
>373-S2-((TSD))
----------------------------------------------------------------------------------GAATGGTTGTTTT---AA----------------------------------------------------------------------------------------------GAATGGTTGTTTTAA-------------------------------------------------------------------------------------------------
>----------
------------------------------------------------------------------------------------------------------------------------------------------------------------------------------------------------------------------------------------------------------------------------------------------------------------------
>373-S2-Marmoset
CTCTTATAGTAGCATAAAATAATTAGGTATCATACAATCATTAGTATCTTAATACTTACAAAATGTAATAGGTATATTTA--GAATGGTTGTTTT---AA-------------SSCCCAAAATAGAGGTGCTTTTCTTTTTGTTTGTACTGGAAAGTGCTTCCATTTTGGATAAT--AATAAAAAAAAAASS--GAATGGTTGTTTTAA--AACATTTCAACT----AAAAATGGGGGTCCATTTTATTATAATAGTTAGCATTACAAAACTCTTCTATA-ACTTAATTACTAGCCGGTTACTGCT
>373-S2(WO)-Human
ATTTTATAGTAGTATAAAATAATTAGGCATCATAAAATCATTACTATCTTAATACATATAAAATTTAATAGATATATTTA--GAATGGTCGTTTG---AA---------------------------------------------------------------------------------------------------------------AATATTTCAACTACCAAGCATTGTGGGTCCATTTTGTTATAATAGTCTCCATTACAAAACTCTTATGTAAACTTAATTGCTAGCTGATTACTGCT
>373-S2(WO)-Tarsier
CTCTTGTAGTGGCATAAAATAATTAAGCATCTTACAATCATTATCATCTTAATGCAAATGACTTTTAATAGGTATATTTG--AAATGATTGTTTT---AA---------------------------------------------------------------------------------------------------------------AACATTCCAACTTCTAAACTTTGTGGATCTGTTTTATTACCATAGTCACCATTATAAGATCCTTCTAAATAGTTAATTGTTTGCTGATTACTGCT
>373-S2(WO)-Aye-aye
TTCTCATAGTGGCATAAAATAATTAAATATCTTATAATCATTAGCATCTTAATGCATATGAAATTTAATAGGTATATTTA--GAATAATTTTTTA---AA---------------------------------------------------------------------------------------------------------------AACATTCTAACTTCTAAGCATTGCAGCTCCAGTTCATTACAATAGTCACCATTATAAGATCCTATTTTATAGTTAATTACTGGTTGATTACTGCT
>373-S2(WO)-M_Lemur
TTGTCATAGTATCATAAAATAATTACACATCTTATAACCATTAGCATTTTAATGCATATGAAATCTAATAGGAATATTTA--GAATGTTTTTTTTTTCAA---------------------------------------------------------------------------------------------------------------AACATTCTAACTTCTAAGCATTGCAGGTCCAGTTCATTACAATAGTCACCATTACAAGACCCTTCTATGTAGTTAATTGCTGGTTGATTACTGCT
>373-S2(WO)-Sifaka
TTGTCATAGTGGCATAAAATAACTAAACATCTTATAATCATTAGCATTTTAATGTATATGCAAATTAATAGGAATATTTA--GAATGATTTTTTA---AA---------------------------------------------------------------------------------------------------------------AACATTCGAACCTCTAAGTGTTGCAGGTACAGTTCATTACAATAGTCACCATTACAAGACCCTTCTATACAGTTAATTGCTGGTTGATTACTGCT
>373-S2(WO)-Bushbaby
TTCTCATAATGGCATAAAGTAATTAAACATCATATAATTATTAGTATCTGAATGTATACAAAATTTAA-AGGTATATGTA--GAATGATTTTTTG---A----------------------------------------------------------------------------------------------------------------AACATTCTAACTTCTAAGCCTTATAAATCCATTCCATTACTAAAGTCCCTGCTACAAGACCCTTCTGAATAGTTAATTGCTGATTGTTTACTGCT
>373-S2(WO)-F_Lemur
CTTTTATAGAGGCATAACATAATTGAGCATTTCACAATCATTAGAATATTAATCCATAC-ACATTTAATAGCTATATTTA--GAATGATTGTTTT---AG---------------------------------------------------------------------------------------------------------------AACATTCCAACTTCTAAGCATTGTGGGTCCATTTTATTGCAATAGTCACCATTCTAAGACCCTTCTTTATAGTTAATTGCTAGTTGACTACTGCT
>373-S2(WO)-Treeshrew
CTCTTATAGTTGCATAATATAATT--GTTTCTTATGATCATTAGCATCTTAATGCATATTCAATTTAATTGGTATATTTA--AAATAATTATTTC---AA---------------------------------------------------------------------------------------------------------------AAAATTCCATCTTCCAAACATTGTAGGTCTACTTTATTACATAGGTCATCATTACAAGACTCTTCTGTGTACTTAATTGCTTGTTGATCATTGCT
