# Supplementary material for: MicroRNA retrocopies generated via L1-mediated retrotransposition in placental mammals help to reveal how their parental genes were transcribed
Source: Sci Rep. 2020 Nov 26;10:20612. doi: 10.1038/s41598-020-77381-8 (PMC7692494; doi:10.1038/s41598-020-77381-8)
Supplement: Supplementary file 5 — Supplementary MSA File 3. [file 41598_2020_77381_MOESM5_ESM.fas]

>Human-498-Stemloop(miRBase)
----------------------------------------------------------------------------------------------------------------------------------------------------------------------------------------------------------SSAACCCTCCTTGGGAAGTGAAGCTCAGGCTGTGATTTCAAGCCAGGGGG-----CGTTTTTCTATAAC---TGGATGAAAAGCACCTCCAGAGCTTGAAGCTCACAGTTTGAGAGCAATCGTCTAAGG-------AAGTTSS--------------------------------------------------------------------------------------------------------------------------------------------------------------------------------------------------------------------------------------------------------------
>Human-498-Matures(miRBase)
---------------------------------------------------------------------------------------------------------------------------------------------------------------------------------------------------------------------------------------------TTTCAAGCCAGGGGG-----CGTTTTTC----------------AAAGCACCTCCAGAGCTTGAAGC-------------------------------------------------------------------------------------------------------------------------------------------------------------------------------------------------------------------------------------------------------------------------------------------------------
>Human-498-Precursor
---------------------------------------------------------------------------------------------------------------------------------------------------------------------------------------------------------------------------------------------TTTCAAGCCAGGGGG-----CGTTTTTCTATAAC---TGGATGAAAAGCACCTCCAGAGCTTGAAGC-------------------------------------------------------------------------------------------------------------------------------------------------------------------------------------------------------------------------------------------------------------------------------------------------------
>498(PG)-Human
--------------------------------------------------------------------------------------------------------------------------TTTCAGATGGAC----------CCTGAGAATGCTCAA---------------------------------------GCCCCAAACCCTCCTTGGGAAGTGAAGCTCAGGCTGTGATTTCAAGCCAGGGGG-----CGTTTTTCTATAAC---TGGATGAAAAGCACCTCCAGAGCTTGAAGCTCACAGTTTGAGAGCAATCGTCTAAGG-------AAGTTG-------ATGGCAATGTTAATAGTTTTTTAAACAAGCATGAAATCAGATTCCTGTG-------------------------------------------------------------------------------------------------------------------------------------------------------------------------------------------------------
>498(PG)-Marmoset
--------------------------------------------------------------------------------------------------------------------------TTTCAGATATGCAGTGACGCCACCTGAGAATGCTCAA---------------------------------------GCCCCCAACCCTCCTTGGGGAGTGATGCTCAGTCTGTGATTTCAAGCTGGGGG------TGCTTTTCTGTGAC---TGG-TGAAAAGCACCTGCAGGGCTTGAACCCCACAGTTTGAGAGCAAGCATCTAAGG-------AGGTTG-------ATGGCAATGTTAATAGTTTTTTAAGCAAGCGTGAAATGAGATTCCCGTG-------------------------------------------------------------------------------------------------------------------------------------------------------------------------------------------------------
>498(PG)-Tarsier
--------------------------------------------------------------------------------------------------------------------------TTTCCCGTGGACCATGC--ACACCTTCAAATGCTCAA---------------GACATGGGGGGAGGGCCAGTGGTAACCTCAAGCTCTCTTTGGGGACTGCAACTTAGCCTGTGATTTCAAGCTGAGGGG------GGTTTCATGGAAC---TGTACAAAAAGCACCTCCAGGCC-----------------------------------------GGGTCA-------GTGGCTCAG-----------------------------------------------------------------------------------------------------------------------------------------------------------------------------------------------------------------------------------------------
>498(PG)-AyeAye
--------------------------------------------------------------------------------------------------------------------------TTCCAGATGGATGGTTATGCTACCTCAATGCACAAGG-----CTGTTCTGGACTTCTGGAGGAGAGGCACGTGGTTGCCTCAAGCCCTCATTGCCGAGTGCAGCTCAGGCTGTGATTTCAAGCTAGGGGG-----TGC-TTTCTGTAACTC-TGAATGAAAAGCACCTCCAAGCCTTGAACTTCACAATTTGAGACAAACCATCTAGGG-------AAGTTG-------ATGGCACTG-----------------------------------------------------------------------------------------------------------------------------------------------------------------------------------------------------------------------------------------------
>498(PG)-MLemur-1
--------------------------------------------------------------------------------------------------------------------------TTCCATGTGAATGGATACGCTACC-CAATGCACGTGT-----CTATTGTGGGGTTTGGGGGAACAGGCC-----ATGCCTCAACCCGTCTTTCCGGAGTGCAGCTCAGGCTGTGATTTCAAGCTCGGGGG-----TGC-TTTCTGTAACTC-TGA---AAAAGGACCTCCAAGCCTTGAACATCACAATCTGAGGCAAACCATCTAGATTTAAAACAAGTTGTGTCTGAGAGGCATTG-----------------------------------------------------------------------------------------------------------------------------------------------------------------------------------------------------------------------------------------------
>498(PG)-MLemur-2
--------------------------------------------------------------------------------------------------------------------------TTCCATGTGAATGGATACGCTACC-CAATGCACGTGT-----CTATTGTGGGGTTTGGGGGAACAGGCC-----ATGCCTCAACCCGTCTTTCCGGAGTGCAGCTCAGGCTGTGATTTCAAGCTCGGGGG-----TGC-TTTCTGTAACTC-TGA---AAAAGGACCTCCAAGCCTTGAACATCACAATCTGAGGCAAACCATCTAGATTTAAAACAAGTTGTGTCTGAGAGGCATTG-----------------------------------------------------------------------------------------------------------------------------------------------------------------------------------------------------------------------------------------------
>498(PG)-Sifaka
--------------------------------------------------------------------------------------------------------------------------TTCCATGGGGATGGTTATGCCACCTCAGTGCACATGT-----CTATGCTGGGCTTTGGGGGCACAGGCATGTGGCTGCCTCAAGCCCTCTTTCGGGAGTGCAGCTCAGGCTGTGATTTCAAGCTAGGGGG-----TGC-TTTCTGCAACTC-TGA---AAAAGCGCCTCCAAGCCTTGAACCTCACAATCTGAGGCAAACCGTCTAGG--------AAGTTG-------ATGGCAATG--TTATT----GTTAATAGGCATGAAAACTGGCTCCTGTGTTTGTAGCCTGAC------------------------------------------------------------------------------------------------------------------------------------------------------------------------------------------
>498(PG)-FLemur
--------------------------------------------------------------------------------------------------------------------------TATCACATGGATGGTTCTGCAACGTCAGGGGAACAGTACAAACTCTCCTGTTCCTTTGGAGGAAAGGCATGTGGTTGCCTCAAGT------AACCAAGTGTGACTCAGGCTGTGATTTCAAGCTGGGGGG-----TGC-TTTTTGTAACTTTTGAATGGAAAGAACCTCCAAGGCTTGAACTTCACAGCTTGAGACAAACCATCCAGGG-------AAGTTG----------GCAATGTTTTATTAAAAGTCACAGGTGACTGAAAACTCTTAGGTTTAT-----------------------------------------------------------------------------------------------------------------------------------------------------------------------------------------------------
>498(PG)-TreeShrew
--------------------------------------------------------------------------------------------------------------------------TGCTCCACGCCAGGCGATCGGCCCTCACTGAGGGGCAGCCAGCTGAGCCCGGCGGTGGGAGGA----TCTGCGGCGGCCTCGTGC----------AGCGCAAGCTCAGGCTGTGGTTTCAAGCTGGAGGG-----TGC-TTTCAG-GACTT-CGG-TGGGAAGCACCGCCA-GGCTTGACCCACACAGCTTGGGACCAGTCATCC-GGG---------ACTG-------CCTGCAGTG-----------------------------------------------------------------------------------------------------------------------------------------------------------------------------------------------------------------------------------------------
>------498-S1------
-----------------------------------------------------------------------------------------------------------------------------------------------------------------------------------------------------------------------------------------------------------------------------------------------------------------------------------------------------------------------------------------------------------------------------------------------------------------------------------------------------------------------------------------------------------------------------------------------------------------------
>498-S1-((TSD))
-------------------------------------------------------------------------------------------------------------------------------------------------------------------------------------------------------------------AAAGAAAATTAAATAC----------------------------------------------------------------------------------------------------------------------------------------------------------------------AAAGAAAATTAAATAC----------------------------------------------------------------------------------------------------------------------------------------------------------------------------------------------
>-------------------
-----------------------------------------------------------------------------------------------------------------------------------------------------------------------------------------------------------------------------------------------------------------------------------------------------------------------------------------------------------------------------------------------------------------------------------------------------------------------------------------------------------------------------------------------------------------------------------------------------------------------
>498-S1-Human
-------------------------------------------------------------------------------------------------------------------------------------------TTGGGGGAGTCAAAATGGGACCCGGTGGGA--AAAACATATATTTCATTTTCCGTATATTATGTAATCCTGTAAATAAAATTAAATAC-------SSATTTTAAGCTGGGGTGG----TGC-TTTCTGTAAC---TGAATGAAAAGCACCTCCAAGGCTTCAACTTCA-----AGAGAAAAAAA-GGAAAAGGAGGAAA-TTTTTAAAAAAAGTTAADD-DDTAAAAATTTAAAAACAAAAAGCAACATAA-SSAAAGAAAATTAAATACAGACTATTAGGAAAGGTGTGAAATACCAAGCAT--GTGTATAACATTTTCTAATGAAATCTTTCCAACCCCCTCTT--TTGCTTTTTTAACTTTTTATTATGAGAAATTTCGAACATACATAAAAGTAGATAAGTAGATAACAAATCCTCACCTTCAACAATGACCAATGTAGGCCAGGTGTGG------
>498-S1-Marmoset
-------------------------------------------------------------------------------------------------------------------------------------------CTCTGGG-GTCAAAATGGGACCCAGCGGGA--AAAACATGTATTTCATTTTCCCTATATTACGTAATCATGTAAAGAAAATTAAATAC-------SSATTTTAAGCTAGGGTGG----TGC-TTTCTGTAAC---GGAATGAAAA-CACCTCCAAGGCTTCAACTTAA-----AAAGAAAAAAAAGGAAAAGGAGGAAAGCTTTTTTAAAAAGCTAACCTGGTAAATATTTAAAAACAAAAAGCAACATAA-SSAAAGAAAATTAAATACAAGCCATTAGGGAA-GTGTGAAATATCAAGCAT--GTATATAAAATTTTCTAATGAAATCTTTCCAACCCCCTCTTAACTTCTTTTTT-ACTTATTATTAT----AATTTCAAACAGACATAAAAGTAGGTAAGTAGGTAATAAACACCCACCTTCAACAATGACCAACGTAGCCCAGGTGGTA------
>498-S1-Tarsier
-------------------------------------------------------------------------------------------------------------------------------------------TTTGGGGAGTCAAAATGGGGCTCAATGGGG--GAAAGGTGTATGTCATTTTCTGTGT--TATGTAATCATGTAAAGAAAATGAAATAT-------SSGTTTTAAGCTGTAGGAG----T---TTTTTGTAACTC-TGAATGAAAAGTACTT-AAAGGCTTGAACTTCA-----AGAGAAAAAAA-GADD------------------------------------------------------------DD-SSAAAGAAAATTAAATACATACTTTTATGAAAGGTGTTAAATATCAAGCAT--GTATATACAATTTTCTAATGAAATCTTTCCAATCACCCTTT--TTGTTTTTTT-ACATTTTATTAAGGGAAATTTCAAACATACATAAAAGTAAATGAGTAGATAACAAATCCT-AGCTTCATCAATTACTGATGTAGGTCCAATTTTG------
>498-S1(WO)-Aye-aye
-------------------------------------------------------------------------------------------------------------------------------------------TTTGGGGAGTCAAAATGAGGCTTGGTGGGG--AAAAAATGTATTTCATTCTCTGTGTATTATGTAATCATGTAAAGAAAATTAAATAC--------------------------------------------------------------------------------------------------------------------------------------------------------------------------------------AAACTGTTAGGAGAGGTGTTAAGTATCACGTAT--GTATATAAAATTTTCTAATGAAATCTTTCCAAACTCCCCCC--TCCTTTTGTTTACTTTTTATTATGGAAAATTTCAGACATACGTAAAGGTAGAT---------ATAAGTCCCTAGCTTCAACAATTGCCAGTGTAGGGCTGATTTTG------
>498-S1(WO)-M_Lemur
-------------------------------------------------------------------------------------------------------------------------------------------TTTGGAGAATCAACATGGGGCCTGATGGGG---AAAAATGTATTTCATTTTCTGTGTATTATGTAATCATGTAAAGAAAATTAAATAC--------------------------------------------------------------------------------------------------------------------------------------------------------------------------------------AAACGATTAGGAAAGGTGTTAAATATCAGGCATATATATATATAATTTTCTAATGAAATCTTCCCAAACTCCCCCC--TCCTTTTGTTTACTTTTCATTATGGCAAATTTCAAACATACATAGAAGTGGATGAGTAGCT---AAATCCTCAGCTTCAACAATTACCAACGTGGGGCCGATTCTG------
>498-S1(WO)-Sifaka
-------------------------------------------------------------------------------------------------------------------------------------------TTTGGAGAATCAAAATGCGGCCTGACGGGG-AAAAAAATGTATTTCATTTTCTGTGTATTATGTAATCATGTAAAGAAAATTAAATAC--------------------------------------------------------------------------------------------------------------------------------------------------------------------------------------AAACGGTCAGGAAAGGTGTTAAATATCAGGTAT--GTATATAAAATTTTCTAATGAGATCTTCCCAAACTCCCCCC--TCCTTTTGTTTACTTTTTATTATGGCAAATTTCAAACATACATAGAAGTAGATGAGTAACT---AAATCCTCAGCTTCAACAATTACCAATGTGGGGCCGATTCTG------
>498-S1(WO)-Bushbaby
-------------------------------------------------------------------------------------------------------------------------------------------TTTGGGAAGTCAAAATGGGGCCTGGTGGGG--GAAAAATGTATTTCATTTT-TGTGTATTATGTGATCGTGTAAAGAAAATTAAATAC--------------------------------------------------------------------------------------------------------------------------------------------------------------------------------------AAACCGTTAGGAAAGGTGTTAACTATTGTGTAT------AAAAATTTTTCTAATGAAATCTTTCCAAACTTCCCCC--TCCTTTTAAAAACTT---ATTATGGAAAATTTCGAACATACATAAAAGTAAATGAGTAGAT---CAATCCCCAGCTTTAACAGTTACCAATGTAAGGCCGATTTTG------
>498-S1(WO)-F_Lemur
-------------------------------------------------------------------------------------------------------------------------------------------TTTGGGGAGTCAAAACAGGGC---GTGGGAGTAAAACATGTATTTCATTTTCTGTGTATTATGTAATCATGTAAGGAAAATTAAATAC--------------------------------------------------------------------------------------------------------------------------------------------------------------------------------------AAACTATTAGGAAAGGTGTTAAATATCAAGTAT--GTATACTAAATTTTCTAATAAAATCTCTCTAACCCCCTDD--------DDTTTTCCTTTTTATTATGGAAAATTTCAAACATACACAAAAGTACATAAGTGGGTAATGAATCCACAATTTCAACAATTACCAGTGTGGGTCCAATTTTG------
>498-S1(WO)-Treeshrew
-----------------------------------------------------------------------------------------------------------------------------------------------------------------------------------CATTTTATTTTCTGTGTATTATGTAATGATGTAAAGAATATTAAATAC--------------------------------------------------------------------------------------------------------------------------------------------------------------------------------------AAACTATTAGGAAAGGTGTTAAATATCAAGAA-------------------AATGAAATCTTCC-AAACAGCGDD--------DDTTTTCACGTTT--TATGGAAAA-TTCAAACATACCCCAAAGTCCCTGAGCAAATAACATATTTTCGGCTTCAAAAATTACTAATGTAGGGCCAATCTGG------
>------498-S2------
-----------------------------------------------------------------------------------------------------------------------------------------------------------------------------------------------------------------------------------------------------------------------------------------------------------------------------------------------------------------------------------------------------------------------------------------------------------------------------------------------------------------------------------------------------------------------------------------------------------------------
>498-S2-((TSD))
----------------------------------------------------------------------------------------------------------------------------------------------------------------------------------------------------------------------------GAATCCT----------------------------------------------------------------------------------------------------------------------------------------------------------------------GGATCCT-------------------------------------------------------------------------------------------------------------------------------------------------------------------------------------------------------
>---------------
-----------------------------------------------------------------------------------------------------------------------------------------------------------------------------------------------------------------------------------------------------------------------------------------------------------------------------------------------------------------------------------------------------------------------------------------------------------------------------------------------------------------------------------------------------------------------------------------------------------------------
>498-S2-Tarsier
----------------------CTCCGCATGCCAGAATCTCAACCAGCTACTCTAAACGCGTCTCTAGGACAATGCCTGGAAGAGCTCATTAGCA-CAGG---ACTCCACGAAGGCAGCAAAAGAATGAGTTATGAATAATTGAACTCCCACTATGAATCGGGAACTA----------CATGAAACTGAGCATCAGTADDTACAAAATAAACATATAGCTGAATCCT---------SSTTCAAGCTGGGGCA-----TCCTTTTCTGTAAC---TGAATG-AAAGCATTTCCAAGACTTGAACTTT-----TATACACACACACACACACACACACACACACACACACACACACACACACACACACACATATATCTCTCG-----------SSGGATCCTGATATTAATTTTTAGTCCTTCCACCTAAGGAACCAGTAAAAACCCTAAACTGACCATCCTCTTCTGGTTTTTTTCTTTACCTTCTACGCAAAGGTGCAACTTCC-----TTTCAAATCAAGGCCCATATTGT-ACTGACTGGAAATCCTCAGGAAGTCTCTGCC----TTGT---------------------------
>498-S2(WO)-Human
----------------------CTCTGCAAAACAGAATCTCGACCAGCTGCTCTGAATACACCTCTAGAACAATGCCTGGAAGAGCTCATCAGCA-CAGG---ACATTGTGAAGACAACAA---AACAACTTATGAATAACTGAACTCCCACTACAAAATGGGAAGTG----------CGTGAAACTGAGTATCGATATGTACAAACTAAACGTATAGCAGGATCCT-----------------------------------------------------------------------------------------------------------------------------------------------------------------------------GATATTAATTTTCAGCCCTTCCACCTAAGGAACCAGTAAAAACTCTAAACTGACCATCCCATTCTGTTCTTTTTTCATGTCTTCTATACAGGGCTGTTGCTTCC-----TTTAAAATCAGGGTCCATATTGTTACTTGCCAGAAATTTACAGGAAATCTCTGCCAACATTGTAATA---CAAAAATTCACCTG------
>498-S2(WO)-Marmoset
----------------------CTCTGCAAAACAGAATCTCAACCAGCTGTTCTGAATACACCTCTAGAACAATGCCTGGAAGAGCTCATCAGCACCAGACAGACATCGTGAAGACAACAA---AACAAG---------ACTGAA------------AATGAGAAGTG----------CGTGAAACTGAGTATTGATATGTACACACTAAACAAACAGCAGGGTCCT-----------------------------------------------------------------------------------------------------------------------------------------------------------------------------GATGTTAATTTTCAGTCCTTCCACTTAAGGAACCAGTAAAAACTCTAAACTGACTATCCCATTCTGTTCTTTTTCCACCTCTTCTCTACAGGGCTACAGCTTCC-----TTTAAAATCGGGGTCCATACTGTGACTTGCCAGAATTTCATAGGAAATCTCTGCCAACATTGTAATA---CAAAAATTCACCCG------
>498-S2(WO)-Aye-aye
----------------------CTCTGCATACCAGAATCTCAACCAGCTGCTCTGAACACATCTCTAGAACAATACCTGGAAAAGCTCATTA-CA-CAGA---ACTGCACGAAGGCAACAA-AGAATGAGTTATGAACAACTGAATTCACACCATGAAGTGGGAACTACACGAA-CTCCATGAAACTGAGCATCAGTCTATGCAACCTAAATACACAGCAGGATTCT-----------------------------------------------------------------------------------------------------------------------------------------------------------------------------GATACTAACGTCCAGTCTTTCCACCTCAGGAAACAGGAAAAACCCTAAACTGACCGTCCCATTCTGTTCTTTTTCCATGTCTTCTACACAAGGATGCATCTTCC-----TTGAAAATCAGGGCCCATAT--TTATATGCCAGAAATCCACAGGAAATCTCTGCCAAAGTTGTAATG---CAAAAATTTACCTC------
>498-S2(WO)-M_Lemur
----------------------CCTAGCATACCAGAATCTCCCCAAGCAGTGCTGAATA-ATCTCCACAACAATACCTGGAAGAGCT---------CAGA---ACCGTGAG-AGGCAGCGAGGGAAGGAGTT--------CTGCACTCACACCACGCAGTGGGAGCTGCAGGAA-CCGCATGGAACTGAGCATGAGTGCCCGCAAACTAAACGCGCAGTGCAAGTCT-----------------------------------------------------------------------------------------------------------------------------------------------------------------------------CATAGTCACGGCCAGTCCTTCCACCTAAGGAAACAGGAA-AATCCTGAACTGACCATC-TATTCTGTTCTTTCTCCACATCTTCTACACAGGGGTGCAGCTTCCTTGATTTTCAAATCAGAG-CCATATTGTTATTTGCCAGAAGTCCACAGGAAATCTCGGCCAAAGTTGCAATA---CAAAATGTTCACCT------
>498-S2(WO)-Sifaka
----------------------CTCTGCATACCGGAATCTCCCC-AGCCGCGCTGAATA-GTCTCTACAACAATACCTGGAAGAGCTCGTTAGCA-CAGA---ACCGGGTGAAGGCAACAACGGACGGAGTTCTGAGTAACTGCACTCACGCCATGCAGCGGGAGCTGCAGGAA-CCGCATGGAATTGTGCATGAGCGCACGCAAACTAAACGCACGGCGGAAGTCT-----------------------------------------------------------------------------------------------------------------------------------------------------------------------------GACAGTCGCGGTCAGTCCTTCCACCTCAGGAAACAGGGA-AACCCTGCACTGCCCATC-TATTCTGTTCTTTCTCCACGTCTTCTACACAGGGATGCAGCTTCTCTGATTTTCAAACCAGGG-CCATGTTGTTATCTGCCAGAAATCCACAGGAAATCTCTGCCAAAGTTGTAATAATACAAAAATTCACCTC------
>498-S2(WO)-Bushbaby
----------------------CTCTGCACACCAGAATCTCAACCAGCCGCTCTGCATACATCTCCAGAATGACACCTGGAAGAGCTCATTAGCA-CACA---ACCGCAAGAAAGCAACAAGAAGGTGAGTTATGAACAACTGAACTCACGCTGTGAGATGGGAACTCCAGGAAACCTCGGGACACTGAGCATTAGTATATTCAAACTAAACACACAGCAGGACTAT-----------------------------------------------------------------------------------------------------------------------------------------------------------------------------GACATTAATGTCCCGTCTCTCCACCTAAGGAAAGAGGAGAAACGCTA-ACTGACTATCCTATTCTGTTCTCATTCCATGTCTTCTACACAAGGATGTAGCTTCC-----TTAAAAATCAGGGCTGAT---GTTATTTGCTAGAAATTCACAGGAAA-----------GGTGTAACA---CAAAAACTC-CCTC------
>498-S2(WO)-F_Lemur
----------------------CTCTGCGTACTAGAATCTCAACCAGCTGCTCTGAATACAACTCTAAAACAATACCTGGAAGAGCTCATTAGCC-CAGG---ACTCCATGAAGACAACAAAAGAATGAGTTATGACTAATTGAACTCACACTGTGAAATGGGAACTG------------TGAAACGGAGCATCGGTATACACAAACTAAACATGCAGCAGGATCCT-----------------------------------------------------------------------------------------------------------------------------------------------------------------------------GACATGAATTTTCAGTCCTTCCACCTGAGGAACCAGTAAAAACCTGAAACTGATCATCTAATTTGGTTCTCTTTCCATGTCTTCTACACAAGGATACAGCTTCC-----TATAAAATCAGGGACCATCTTGTTATCTGTCAGAAATCCACAAGAAATCTCTGCCAAAGTTGTCATA---CAAAAATTTGCTTT------
>498-S2(WO)-Treeshrew
---------------------------------------------------------------------------------------------------------------------------------------------------------------------------GAAACTACACAAAACTGAGCATCTTTA--CACAAACTAGGCATTTAGCCAGATCTT-----------------------------------------------------------------------------------------------------------------------------------------------------------------------------CATGTTAATTTTCAGTTCTTCTACCTAAAGAGCCAGTAAAAACCCTAAACTGACCCTCTCAGCTTGTT--TTTTCCACGTCTTGTGCACAAGGATACAGCTCTC-----GTTAAAATCAGTGCCCA-------------------------------------------------------------------------
>------498-S3-----
-----------------------------------------------------------------------------------------------------------------------------------------------------------------------------------------------------------------------------------------------------------------------------------------------------------------------------------------------------------------------------------------------------------------------------------------------------------------------------------------------------------------------------------------------------------------------------------------------------------------------
>498-S3-((TSD))
------------------------------------------------------------------------------------------------------------------------------------------------------------------------------------------------------------------AAGAATGGACATCCCTT----------------------------------------------------------------------------------------------------------------------------------------------------------------------AAGAATGGACATCCTT----------------------------------------------------------------------------------------------------------------------------------------------------------------------------------------------
>--------------
-----------------------------------------------------------------------------------------------------------------------------------------------------------------------------------------------------------------------------------------------------------------------------------------------------------------------------------------------------------------------------------------------------------------------------------------------------------------------------------------------------------------------------------------------------------------------------------------------------------------------
>498-S3-Aye-aye
TTTTGTATCCTGCAACCTTACTGAGTTT----ATTAGTTCTGAAAGTTTTTTGT-TGGAGTCTTTAGGGTTTTATATATATAAGATCAT---GTCTGCAAACAGGGACAATTTT--AACTTTTCCCATTCTCATTTGGATGCCTTTTATTTCTTTTCTTGTCTTAATTTCTCTGGGTAAGACTTCCAGTACTATGTTGAATAGAAGTGGCAAGAATGAGCATGCCTT---------SSTTCATGCTGGGGGG-----TGC-TTTCTGTAAC---TGAATGAAAAGCACTTCCAAGCCTTAAACATT-----AAAAAAAAAAAACAAA----------------------------------------------------------------SSAAAAATGGACATCCTTGTCTTGTTCCTCATCTTAGAGGAAAAGCTTTCAACTTTTCACTGTTAAGTATGATGTTAGCTGTGGGTTTGTCATATGTGGCCTTTATTGTGTTTAGGTACATTCTGTCTATACCTAATTTGCTGAGAG--TTTA-TTATGAAAGGATGTTGAATTTTGTCAAATGCTT--TTCCTGCACTTAT------
>498-S3-MLemur
TTTTGTACCCTGCAAC-CTACTGAGTTT----ATTAGTTGTGAAAGTTTTTTGG-TGGAGTCTTTAGGGTTTTCTATATATAAGATCAT---GTCTGCAAACAGGGACAGTTT---AACTTCTCCCATTCTAATTTGGATGCCTTTTATTTC-----TTTTCCTAATTGCTCTTGGTAGGACTTCCAGTACTATGTTGAATAGAAGTGGCAAGAATGAGCAACCCTT---------SSTTTAAGCTGGGGCAGGGGGTAC-TTTCTGTAAC---TGGATG-AAAGCACCTCTCAGCCTTGAACATT-----AAAACAAA------------------------------------------------------------------------SSAAGAATGGACATCCTTGTCTTGTTCTTCATCTTAGAGGAAAAGCTTTCAACTTTTCATTGTTAAGTATGATGTTAGCTGTGGGGTTGTCATATATGGCCTTTATTGTGTTGAGGTATATTCTGTCTATATCTGATTTGCTTAGAG--TTTA-TTACGAAAGGATGTTGAATTTTATCAACTGCTT--TTCCTGCATTTAT------
>498-S3-Sifaka
TTTTGTACCCAGCAACCTTACTGAGTTT----ATTAGTTCTGAAAGTTTTTTGA-TGGAGTCTTTAGGGTTTCCTATGTATAAGATCAT---GTCTGCAAACAGGGACTATTT---AACTTCTCCCATTCTAATTTGGATGCCTTTTATTTC-----TTTTCTTAATTGCTCTGGGTAGGACTTCCAGTACTATGTTCAATAGAGGTGGCAAGAATGAGCATTCCTT---------SSTTCAAGCTGCGGGAG----TGC-TTTCTGTAAC---TGGATGGAAAGCACCTCTCAGCCTTGAACATA-----AAGAAAAAAAAA--------------------------------------------------------------------SSAAGAATGGACATCCTTGTCTTGTTCCTCATCTTAGAGGAAAAGCTTTCAATTTTTCACTGCTAAGTATGATGTTAGCTGTGGGGTTGTC----ATGACCTTTATCGTGTTGAGGTACATTCTGTCTATACCTAATTTGCTGAGGG--TTTA-TTGTGAAAGGATGTTGAATTTTGTCAATTGCTT--TTCCTGGATTTAT------
>498-S3(WO)-Human
TTTTGTATCCTGCAATTTTACTGAATTT--------ATTCTAACAGTATTTTGGTTGGAGTCTTTAGGGTTTTCTATATATAAGGTTATGTTGTCTGCAAATAGGGACACTTC---AATTTCTCCTATTCTAATTTGGAATCCTTTTATTTC------TTTCT--------CTGGGTAGGACTT-AAGTACAACGTTGAAAAGAAGTGGCAGGAATAGGCAT-CCTT--------------------------------------------------------------------------------------------------------------------------------------------------------------------------------------GCCTTATCCCAGATCTTAAAGGAAAAGCTTTCAACTTTTCATTGTTAAGTATGATGTGAGCTGTGGGTTTGTCACATATGGCCTTTATTGTGTTGAGGTGCTTTCCGTCTATACCTGATGTGTTGAGAG--TTTA-TTATGAAAGGACGTTGAATTTTGTCAAATGCTT--TTTCTGCATCCAT------
>498-S3(WO)-Marmoset
CTTTGTATCCTGCAAATTTGCTGAATTT----ATCAGTTCTAACAGTTTTCTTG-TGAAGTCATTAG-GTTTTCCAAATATAACATCATATCATCTGCAAACAAAGATAATTT---GACTTCTTCCTTTCCAATTTGGATGCCATTTATATCTTTCTCTTGTCTGATTACTCTAGCTAGGACTTCCAGTACTATATTGAATAACAGAGG-TGACACTAGGCATCCTT--------------------------------------------------------------------------------------------------------------------------------------------------------------------------------------ATCATGTTCCAGATTTTAGAGGAAAGGCTTTCAGCTTTTCCCCATTCAGTACAATACTAGTTGTGGGTCTGTTGTATATGGCTTTTATCATGTTGAGGTATGTTCCTTCTATACCCAGTTTTTTGAAGGCTTTTA-TCGTGAAGATATGTTGAATTTTATCAAATGCTT--TTTCAGCATCAAT------
>498-S3(WO)-Tarsier
TTTTGCATCCTGCAACTTTACTGAATTT----ATTAATTCGAACAGTTTCTTAG-TGGGGTCTTTAGGGTTTTCTACATATAAGATCATGTTGTTTGCAAATGG----AATTT---AACTTCTCCCATTCTAACTTGGATGCATTTTATTTA------TTGCCTGATTG-----GGTAGGACTTTCAGTA-------------------------------------------------------------------------------------------------------------------------------------------------------------------------------------------------------------------------------------------------------------------------------------------------------------------TGTGCTGA-ATA---------------TAGTTTGTTGAAAG--TTTA-TTATGAAAAGATGTTGGATTTTGCCAAATGCTT--TTTCTGCATCTAT------
>498-S3(WO)-Bushbaby
TTTTATATCCTGAGATACTGCTGTATTTTTTGATCACTTCCAGGAGTCTTGTGG-TTGAGTCTTTGTGGTTCTCCAAATATAAGATCATATCGTCACCAAAGAGGTAATGTTT---GACCTCCTCTGCACCCATCTGGATGCTCTTTATTTCCDDDDDTTGCCTGATTGTGTTGACTAGAACTTCCAGCACTATGTTGGATAGTACTGG-TGGTAGAGGACAAACTT--------------------------------------------------------------------------------------------------------------------------------------------------------------------------------------GCCTGGTTCCAGCTTTAAGTGGAAAAGCTTTCGGTTTTGC----TATAGTATAATATTAGCTGTAGGTTTGTCATAGATTACTTTGATCAGATTCAGAAATGTGCCACGTATGTCTCTATTTTTAAGTG-TTCTATTTAGAAAAAGATGTTGAATTTTATTGAATGCTT--TTTCTGCACCTAT------
>498-S3(WO)-FLemur
TTTTGTTTCCTGCCACTTTATTGAATTC----ATTTGTTCCAGTAATTTTTTGA-TGGAGTCTTTAGGGTTTTCTATGTATAAGATCATGTCATCTGTAAATAGGAATAGTTGAAGGACTTCCTCCTTTCTGATTTGAATGCCCTTTATTGCTTTCTCTTGCCCTATTGCACAGGCTAGAACTTTTAGAATTATGTTACGGAAGAGTAGG-GAAAGTGGCCATCCTT--------------------------------------------------------------------------------------------------------------------------------------------------------------------------------------ATTTTAACCCAGATCTTAGAGGAAAAGCCTCTAATTTTTGTCCATTCAGTATGATATTAGCTGTGGGTTT-TTGTATATGGGCTTTATTGTGTTGAGGTACATTCCT--------TAATGTGTTGTTAGATTCTGTTT---------TCTAGTATTTTTTGAGGATCTTTATATCTGTATTTAT------
>498-S3(WO)-Treeshrew
TTTGTTATCCTGCAACTTTACTATATTCATTTATCACTTCCAGGAGTTTTCCTG-TGGAGTCTTTTGGATTTTCTATGTATAGCATCATATCATCTGCAAATAGAGACAATTT---CACTTCTTCT-TTCCTATTTGGATGCCTTTTATTTGACCATCTTGTCTAATTGCATTGGCTAAAACTTCCAGTACTATGTTATAAAAGGATTAGAGAAAGTGGGCAGCCTT--------------------------------------------------------------------------------------------------------------------------------------------------------------------------------------GTCTTGTTCCAGTTTTTAGTGGAAAAGCTTTCAGCTTTTCTCCATTCAGTATGATGTTAGCTATGGGTTTTTCATAGATGGCTTTTATTGTGTTGAGGAATGTCCCTTCTATGCCTATTTTGCTGAGAGCCTTAA-TCATGAAAGGAGGTTGTATTTTATCGAATGCTT--TTTCTGCATCAAT------
>-----498-S4-----
-----------------------------------------------------------------------------------------------------------------------------------------------------------------------------------------------------------------------------------------------------------------------------------------------------------------------------------------------------------------------------------------------------------------------------------------------------------------------------------------------------------------------------------------------------------------------------------------------------------------------
>498-S4-((TSD))
---------------------------------------------------------------------------------------------------------------------------------------------------------------------------------------------------------------------ATAAACATTCATAG----------------------------------------------------------------------------------------------------------------------------------------------------------------------ATAAACATTCATAG------------------------------------------------------------------------------------------------------------------------------------------------------------------------------------------------
>-------------
-----------------------------------------------------------------------------------------------------------------------------------------------------------------------------------------------------------------------------------------------------------------------------------------------------------------------------------------------------------------------------------------------------------------------------------------------------------------------------------------------------------------------------------------------------------------------------------------------------------------------
>498-S4-F_Lemur
------------------------------------------------------------------------------------------------------------------------------------------------------TATTCCACTCCTAGGTATTTACCAA-AGGAAATGAAAACAC-TGTCCAGACAAAGATTTGCACATAAATGTTCATAG------SSGATTTCAAGCCGGATAG-----TGC-TTTTTGTAGCTT-TGAATGGAAAGCACCTCCAAGGCTTGAACTTC-----AAAAATAAAAATAAAAAATAAAAG--------------------------------------------------------SSATAAATGTTCA--------TTATCTGTAATAGCCAAAACCTGGCAACAACCCAATTGTCCATCAACAG--ATAAACGGATACAAAAATTGTGGCTTATCAACACA---------TACTCACCAATAAAAACCAATGAACTATTGATACATGCACCAACATTGATAAGTCTCAAAACTATTATGCTAAGTGAAAGAAT---------
>498-S4(WO)-Human
-------------------------------------------------------------------------------------------------------GATCATTTCTTTAAAAGTTAAATATACA--TACCTCATGACCC-AGACATTCCACTCATGGCTATTTATCTACAAGAAATGAAAGCATATGTCCACACAA---CTTGTACATGAATGTTCATAG------------------------------------------------------------------------------------------------------------------------------------------------------------------------------------GAGCTTTATTTGTAATAGCCCAAATCTGGAAACAACCCAAATGTCTATCAACAG--GTGAAGGGATAAACAAATTATGGTCTAGCCATACAATGACATATTCTTCTGTAATAAAAAG-GATAAACTACAGATACACACAACAACATGGATAAATCTCAAAACAATTATGCTGAGTGACAGAAG---------
>498-S4(WO)-Marmoset
-------------------------------------------------------------------------------------------------------AACAGTTCCTTAAAATGGTAAATATATATCTACCATATGACCC-AGCTATTCTACCTCTAGGTATTTACCCC---AAGGTAAATACCT-TGTCCATACAAAGACTTGTGCATAAACATTCATAG------------------------------------------------------------------------------------------------------------------------------------------------------------------------------------CAGCTTTAATTATAACAGCCAGAAACTGGCAACAACTCAGATGTCCATTAACAA--GCAAATGGATA----AACTGTG------TTATACAATGTAATGCTACTCAGCAATAAAAAGGAATAAATATTTGATATAC---ACAACATGGATGAATCTTAAAATAATTAGTCTAAATAAAAGCAG---------
>498-S4(WO)-Tarsier
-------------------------------------------------------------------------------------------------------GGCAATTTCTTATAAAGTTAAATATGCATTTATCACATGACCT-AGCTATTCCACTAAGAGGTATTTACCTA-GGGAAATGAAAAC---TATCTACACAAAAGCCTGGACATAAATGTTCATAGDD--------------------------------------------------------------------------------------------------------------------------------------------------------------------------------DDCAACTATATTTCTAATAGTCAAAAACTGAAAAC-ACTCCACTGTTCATCAAGAGAAAAAAATGGATAAAATAATTGTGGCATATCTACACA---------TACTCATCAATAAAAAGCAATGAACTATTGATACAT---AAAACATTGACAAATCTCAAAATTATTATGCTAAGTGAAAGAAA---------
>498-S4(WO)-Aye-aye
-------------------------------------------------------------------------------------------------------GGCAATTTCTTATAATGTCAAATACGCATCTACCACATATCCCAAGCCATTCCAGTCCTACATATTT-CCAA-GGGCAATGAAAACAC-TGTCCACACA-AGACCTGGACATAAACGTTCATGG------------------------------------------------------------------------------------------------------------------------------------------------------------------------------------CAGCTTTATTTGTAATAGCCCCAAACTGGGAACAACCCAACTGTCCATCAAGAG--ATAAATGGATAAGAAAATTGTGGCACATTCATACA---------TATTCACCAACAAAAAGCAATAAACTATTGATACAC---ACAACGTTGATAAATCTCAAAATTATTATGCTAAGTGAAAGAAC---------
>498-S4(WO)-MLemur
-----------------------------------------------------------------------------------------------------------------------GTTAAATATGCATCTAATCCATATCCC-AGCTATTCCACTACTAGGTATTT-TCAA-GGAAAATAAAAACAC-TGACC-----------TGGACATAAACATTCA---------------------------------------------------------------------------------------------------------------------------------------------------------------------------------------CAGCTTTATTTATAATAGCCCAAAACTGGAATCAACCCAACTGTCGATCAAGAG--ACAAATGGATAAGAAAATCGTGGCACATTCATACA---------TATTCACCAATAAAAAGTAATAAACTACTGATACAT---GCAACATTGATAAATCTCAAAATTATTATGCTAAGTGAATGAAG---------
>498-S4(WO)-Sifaka
-------------------------------------------------------------------------------------------------------GGCAGTTTCTTATAAAGTTAAATATGCATCTAACACATATCCC-AGCTATTACACTCCTACGTATTT-GCAA-GGAAAATGAAAACAC-CGTCCACACAAAGATGTGGACATAAACGTTCACAG------------------------------------------------------------------------------------------------------------------------------------------------------------------------------------CAGCTTTATTTGTAATAGCCCCAAACTGGAAACAACCCAACTGTCTACCAAGAG--ATAAATGGATAAGAAAGTTGCAGCACATTCACACA---------TATTCACCAATAAAAAGCAATAAACTATTGATACAT---GCAACATTGATAAATCTCAAAATTATTATGCTAAGTGAAAGAAC---------
>498-S4(WO)-Bushbaby
-------------------------------------------------------------------------------------------------------AGCAATTTCTTATAAAGTTAAACATATACTTACCATGCTACCC-AGCAATCCTACTCCTAGGTATTTACCCAAGAGAAATTAAAATGTATGTCCACACAAAGATCTGTAAGTGAAA--TCATAG------------------------------------------------------------------------------------------------------------------------------------------------------------------------------------CAGCTGTATTTGTAATAGCCAAAAACTGG--AC-ACTCAAATGTCCACCAACTA--GTAGATGGATAAACAAATTATGGTGCATCCATACAATGGTGTATTACTCAGCATTAAAAAGGAATGAACTCCTGATACATGCAACAAGATGGATGACTCTCAAATGCATTATGATAAGAAAAAGAAG---------
>498-S4(WO)-F_Lemur
-------------------------------------------------------------------------------------------------------GATAGTTTCTGAAAACATTAAATACGTA--TACTCTATGACTC-AGACCTTCTACTCGTAGATATTTACCTACAAGGAATGAAAGCATATGTCCACACA---ACTTGCACATGAATGTTCATAG------------------------------------------------------------------------------------------------------------------------------------------------------------------------------------CTGCTTTATTTGTAAAAGTCAAAATCTGGAAACAACCCAGATGTCCATCAACAG--CTGAGTGGATAAACAAATGATGGTTTATCCACACAGTGGCATCTTCTTCCATAACAAGAAGGAA-AAATGACTGATTTAC---AAAACATGGATGAACCTCAAAACAATTATGCTGAGTGAAAGAAA---------
